# Supplementary material for: Longevity gene responsible for robust blue organic materials employing thermally activated delayed fluorescence
Source: Nat Commun. 2023 Jul 3;14:3927. doi: 10.1038/s41467-023-39697-7 (PMC10318018; doi:10.1038/s41467-023-39697-7)
Supplement: Supplementary file 3 — Source Data [file 41467_2023_39697_MOESM3_ESM.xlsx]

## Sheet: Figure 2b
Figure 2b
Time(h)	Nomalized intensity(a.u.)
	DPAC-Trz(degassed)	DPAC-Trz(aerated)	DPAC-Trz(degassed+triplet quencher)	DMAC-DPS(degassed)	DMAC-DPS(aerated)	DMAC-DPS(degassed+triplet quencher)	DDCzTrz(degassed)	DDCzTrz(aerated)	DDCzTrz(degassed+triplet quencher)
0	1	1	1	1	1	1	1	1	1
0.08333	1.0184	0.99922	1.00015	0.99405	1.00503	0.99765	1.00556	1.0077	0.99417
0.16667	1.01472	1	1.00074	0.98958	1.00686	0.99658	1.00914	1.0131	0.99344
0.25	1.00552	1.00078	1	0.97693	1.00686	0.99508	0.99841	1.0131	0.99563
0.33333	0.98896	1.00313	0.99778	0.95461	1.00641	0.99444	0.97615	1.01387	0.99271
0.41667	0.96872	1.00208	0.99704	0.9256	1.00137	0.99337	0.95588	1.01233	0.99271
0.5	0.94664	1.00234	0.99497	0.8936	1.00092	0.99188	0.93601	1.01233	0.99344
0.58333	0.92456	1.00234	0.99334	0.85565	0.99817	0.99038	0.9213	1.01079	0.99198
0.66667	0.90248	1.00339	0.99186	0.82143	0.99497	0.9891	0.9066	1.00847	0.9898
0.75	0.88316	1.00521	0.99024	0.78646	0.99359	0.98782	0.89348	1.00847	0.9898
0.83333	0.86495	1.00547	0.98891	0.75298	0.99222	0.98568	0.87599	1.0077	0.9898
0.91667	0.84719	1.00625	0.98639	0.72284	0.9913	0.98376	0.86169	1.00616	0.98615
1	0.83146	1.00703	0.98669	0.69427	0.98719	0.98333	0.84857	1.00616	0.98542
1.08333	0.81628	1.00964	0.98417	0.66741	0.9881	0.98269	0.83426	1.00616	0.98542
1.16667	0.80267	1.00964	0.98328	0.64338	0.98581	0.98183	0.82353	1.00462	0.98542
1.25	0.79016	1.01094	0.98225	0.62217	0.98535	0.98055	0.8132	1.00385	0.98542
1.33333	0.77801	1.01146	0.98225	0.60149	0.98535	0.98098	0.80326	1.00616	0.98397
1.41667	0.76826	1.01224	0.98151	0.58371	0.98307	0.98098	0.79531	1.00462	0.98178
1.5	0.75777	1.01198	0.98314	0.56674	0.98307	0.98312	0.78816	1.00616	0.98178
1.58333	0.7483	1.01094	0.98358	0.55126	0.98307	0.98376	0.7818	1.00308	0.98251
1.66667	0.7402	1.0112	0.98447	0.5372	0.98124	0.98418	0.77623	1.00462	0.98178
1.75	0.73238	1.00964	0.98491	0.52277	0.98124	0.98418	0.77107	1.00385	0.98105
1.83333	0.72493	1.0086	0.9855	0.5099	0.98124	0.98525	0.7655	1.00462	0.97959
1.91667	0.7184	1.00677	0.98491	0.49814	0.98215	0.98632	0.75994	1.00539	0.97886
2	0.71205	1.00651	0.98698	0.48728	0.98124	0.9876	0.75477	1.00385	0.97886
2.08333	0.70607	1.00495	0.98683	0.4779	0.98078	0.98867	0.7504	1.00462	0.97668
2.16667	0.70028	1.00547	0.98846	0.46868	0.98169	0.9891	0.74563	1.00462	0.97741
2.25	0.69586	1.00625	0.99083	0.45982	0.98169	0.9891	0.74046	1.00385	0.97741
2.33333	0.69025	1.00547	0.99112	0.45156	0.97986	0.99017	0.73808	1.00308	0.97741
2.41667	0.6851	1.00755	0.99157	0.44449	0.98124	0.98931	0.7341	1.00693	0.97595
2.5	0.6816	1.0086	0.99142	0.4381	0.98261	0.98846	0.72854	1.00385	0.97449
2.58333	0.67718	1.00834	0.99275	0.43162	0.98169	0.98867	0.72655	1.00385	0.97668
2.66667	0.67323	1.00964	0.99216	0.42567	0.98124	0.98696	0.72337	1.00385	0.97449
2.75	0.66946	1.01094	0.99172	0.42039	0.98215	0.9844	0.72099	1.00385	0.97376
2.83333	0.66624	1.01276	0.99083	0.41563	0.98124	0.98098	0.7182	1.00616	0.97595
2.91667	0.66329	1.01224	0.99009	0.41064	0.98261	0.97713	0.71582	1.00231	0.97376
3	0.66063	1.01328	0.98935	0.4061	0.98215	0.9767	0.71463	1.00539	0.97449
3.08333	0.65676	1.01433	0.9892	0.40134	0.98078	0.97777	0.71343	1.00616	0.97376
3.16667	0.65492	1.01302	0.98698	0.39747	0.98261	0.97841	0.71065	1.00385	0.97449
3.25	0.65207	1.01276	0.98861	0.39278	0.98215	0.9797	0.71145	1.00616	0.97157
3.33333	0.64949	1.01042	0.98757	0.38899	0.98352	0.98098	0.71065	1.00616	0.97303
3.41667	0.64719	1.00677	0.98639	0.38452	0.98169	0.98226	0.71184	1.00539	0.97303
3.5	0.64462	1.00417	0.98728	0.38132	0.98261	0.98418	0.71184	1.00693	0.97303
3.58333	0.64204	1.0013	0.98595	0.37753	0.98352	0.9844	0.71184	1.00616	0.9723
3.66667	0.64112	1.0026	0.98565	0.37448	0.98352	0.98632	0.71105	1.00693	0.97012
3.75	0.63855	1.00547	0.98447	0.37091	0.98261	0.98632	0.71184	1.00539	0.97157
3.83333	0.63671	1.00495	0.98328	0.36749	0.98215	0.98632	0.71105	1.00385	0.97085
3.91667	0.63459	1.00834	0.98166	0.36533	0.98352	0.98825	0.71145	1.00616	0.97157
4	0.63358	1.00729	0.98195	0.36257	0.98352	0.98996	0.71025	1.00847	0.96939
4.08333	0.63137	1.00755	0.98136	0.36049	0.98398	0.99209	0.70946	1.0077	0.97085
4.16667	0.62898	1.0086	0.97944	0.35871	0.98398	0.9938	0.70707	1.00539	0.97012
4.25	0.62797	1.00781	0.98047	0.35707	0.98398	0.99508	0.70747	1.0077	0.97012
4.33333	0.62686	1.00808	0.98033	0.35521	0.98535	0.99551	0.70548	1.00616	0.97085
4.41667	0.62484	1.00834	0.98047	0.35342	0.98444	0.99722	0.7031	1.00616	0.96939
4.5	0.62392	1.01016	0.98077	0.35201	0.98535	0.9985	0.70111	1.00693	0.96647
4.58333	0.62226	1.01172	0.98077	0.34985	0.9849	0.99936	0.70032	1.00616	0.96647
4.66667	0.62079	1.01146	0.98047	0.34836	0.98535	0.99722	0.69793	1.00693	0.9672
4.75	0.61932	1.01146	0.97929	0.34747	0.98719	0.99615	0.69674	1.00693	0.9672
4.83333	0.61895	1.01355	0.98018	0.34598	0.98581	0.99508	0.69515	1.00847	0.96647
4.91667	0.61702	1.0112	0.98062	0.3442	0.98673	0.99594	0.69277	1.00539	0.96574
5	0.61656	1.01198	0.98151	0.34256	0.98673	0.9985	0.69197	1.00616	0.96429

## Sheet: Figure 2c
Figure 2c
Time(h)	Nomalized intensity(a.u.)			Time(h)	Nomalized intensity(a.u.)
	PMMA:40wt% DMAC-DPS	PMMA:40wt% DMAC-DPS:1wt% TBPe	PMMA:40wt% DMAC-DPS:15wt% 2-BP		DMAC-DPS(aerated solution)
0	1	1	1	0	1
0.04167	0.93194	0.9555	0.97859	0.08333	0.99765
0.08333	0.88475	0.93	0.95633	0.16667	0.99658
0.125	0.84405	0.9065	0.93491	0.25	0.99508
0.16667	0.81112	0.89	0.91462	0.33333	0.99444
0.20833	0.7804	0.8725	0.898	0.41667	0.99337
0.25	0.75201	0.8575	0.88194	0.5	0.99188
0.29167	0.72582	0.8445	0.867	0.58333	0.99038
0.33333	0.70353	0.834	0.85292	0.66667	0.9891
0.375	0.68097	0.821	0.83883	0.75	0.98782
0.41667	0.66256	0.813	0.82474	0.83333	0.98568
0.45833	0.64493	0.8025	0.81291	0.91667	0.98376
0.5	0.62886	0.7945	0.79966	1	0.98333
0.54167	0.61265	0.7875	0.7898	1.08333	0.98269
0.58333	0.59528	0.781	0.77768	1.16667	0.98183
0.625	0.5831	0.777	0.76613	1.25	0.98055
0.66667	0.5678	0.77	0.75627	1.33333	0.98098
0.70833	0.55652	0.763	0.74613	1.41667	0.98098
0.75	0.54278	0.7585	0.73429	1.5	0.98312
0.79167	0.53046	0.752	0.72584	1.58333	0.98376
0.83333	0.51919	0.748	0.71851	1.66667	0.98418
0.875	0.50869	0.7435	0.7064	1.75	0.98418
0.91667	0.49819	0.7365	0.69992	1.83333	0.98525
0.95833	0.48859	0.7325	0.69146	1.91667	0.98632
1	0.48017	0.73	0.68414	2	0.9876
1.04167	0.47174	0.7245	0.67597	2.08333	0.98867
1.08333	0.46292	0.723	0.66723	2.16667	0.9891
1.125	0.45541	0.7285	0.65906	2.25	0.9891
1.16667	0.44789	0.724	0.65399	2.33333	0.99017
1.20833	0.44283	0.7165	0.64722	2.41667	0.98931
1.25	0.43518	0.711	0.6399	2.5	0.98846
1.29167	0.42974	0.714	0.63285	2.58333	0.98867
1.33333	0.42079	0.7145	0.62947	2.66667	0.98696
1.375	0.416	0.703	0.62215	2.75	0.9844
1.41667	0.41094	0.7	0.61538	2.83333	0.98098
1.45833	0.40368	0.698	0.61059	2.91667	0.97713
1.5	0.39863	0.698	0.6044	3	0.9767
1.54167	0.39344	0.695	0.59848
1.58333	0.38761	0.6935	0.59397
1.625	0.38203	0.6915	0.58946
1.66667	0.37788	0.691	0.58354
1.70833	0.37205	0.6875	0.57763
1.75	0.3679	0.685	0.5734
1.79167	0.36285	0.684	0.56889
1.83333	0.35883	0.6815	0.56382
1.875	0.35377	0.6795	0.55959
1.91667	0.34949	0.6775	0.55509
1.95833	0.34548	0.6775	0.55142
2	0.34146	0.6755	0.54635
2.04167	0.33277	0.67	0.53846
2.08333	0.32953	0.676	0.53508
2.125	0.32616	0.672	0.53001
2.16667	0.32201	0.6725	0.52691
2.20833	0.31864	0.6705	0.52353
2.25	0.31605	0.669	0.51817
2.29167	0.31255	0.6705	0.51395
2.33333	0.30957	0.657	0.51198
2.375	0.30633	0.6635	0.50662
2.41667	0.30334	0.663	0.50352
2.45833	0.30114	0.662	0.49901
2.5	0.2979	0.6585	0.4962
2.54167	0.29531	0.662	0.49281
2.58333	0.2922	0.6585	0.48943
2.625	0.28908	0.655	0.48577
2.66667	0.28675	0.656	0.48295
2.70833	0.28455	0.6535	0.4807
2.75	0.28195	0.6515	0.47675
2.79167	0.27975	0.6495	0.47394
2.83333	0.27729	0.6495	0.4714
2.875	0.27508	0.6475	0.46915
2.91667	0.27288	0.6455	0.46436
2.95833	0.2699	0.6445	0.46238
3	0.26847	0.6415	0.45844

## Sheet: Figure 2d
Figure 2d
Time(μs)	PMMA:40wt% DMAC-DPS	PMMA:40wt% DMAC-DPS:1wt% TBPe	PMMA:40wt% DMAC-DPS:15wt% 2-BP	Time(ns)	DMACP-DPS(aerated solution)	IRF
0	0.000100005	0.0001	0.00025	0	0.00015	0.0001
0.01	0.000550028	0.00015	0.0003	10	0.0001	5e-05
0.02	0.000300015	0.0002	0.0005	20	0	5e-05
0.03	0.000150008	0.00025	0.00015	30	0	5e-05
0.04	0.000300015	0.0001	0.0003	40	5e-05	5e-05
0.05	0.000250013	5e-05	0.00025	50	5e-05	0.0001
0.06	0.000350018	0.0001	0.00025	60	0	5e-05
0.07	0.000450023	0.0002	0.00015	70	0	0
0.08	0.000150008	0	0.0001	80	0.0002	0
0.09	0.000150008	0.00015	0.0002	90	5e-05	0
0.1	0.000250013	0.0001	0.00035	100	5e-05	5e-05
0.11	0.000350018	0.0001	0.0002	110	5e-05	5e-05
0.12	0.000250013	0.0001	0.0003	120	5e-05	0
0.13	0.000300015	5e-05	0.00015	130	0	5e-05
0.14	0.00020001	5e-05	0.0003	140	5e-05	0
0.15	0.000450023	0.0002	0.0004	150	0.0001	5e-05
0.16	0	0	0.0002	160	0.0001	0
0.17	5.00025e-05	0.0003	0.0001	170	5e-05	0
0.18	0.000100005	0.0001	0.0003	180	5e-05	0
0.19	0.000300015	5e-05	0.00015	190	5e-05	0.00015
0.2	0.00295	0.00275	0.0013	200	0.00285	0.0106
0.21	0.0261	0.0277	0.0174	210	0.0272	0.08145
0.22	0.08525	0.09005	0.0576	220	0.0864	0.1881
0.23	0.15796	0.1623	0.10945	230	0.1721	0.2883
0.24	0.25531	0.2427	0.176	240	0.27915	0.3962
0.25	0.37322	0.32675	0.2532	250	0.3936	0.52755
0.26	0.48337	0.4196	0.33805	260	0.50235	0.64575
0.27	0.61728	0.52415	0.43425	270	0.6421	0.76305
0.28	0.73674	0.60915	0.5244	280	0.7743	0.883
0.29	0.86464	0.70975	0.61915	290	0.8908	0.98595
0.3	0.9519	0.78925	0.6939	300	0.9792	1
0.31	1	0.87215	0.7947	310	1	0.93425
0.32	0.9689	0.9106	0.83925	320	0.98005	0.83335
0.33	0.91855	0.9262	0.87265	330	0.90675	0.716
0.34	0.84344	0.94335	0.89435	340	0.81535	0.6076
0.35	0.75734	0.96565	0.9384	350	0.7073	0.48925
0.36	0.64643	0.96205	0.9438	360	0.59485	0.36625
0.37	0.54283	0.9751	0.96285	370	0.48245	0.2514
0.38	0.41537	1	0.98665	380	0.35445	0.13155
0.39	0.29386	0.97145	1	390	0.2267	0.0283
0.4	0.20121	0.9402	0.9557	400	0.13825	0.006
0.41	0.15031	0.88335	0.9311	410	0.0867	0.00495
0.42	0.11621	0.7886	0.85085	420	0.0579	0.00255
0.43	0.0975	0.7106	0.7753	430	0.04115	0.0018
0.44	0.09	0.61365	0.69065	440	0.0319	0.00185
0.45	0.07145	0.50605	0.60755	450	0.02575	0.0015
0.46	0.06845	0.4064	0.504	460	0.02115	0.00135
0.47	0.0664	0.3175	0.39995	470	0.01665	0.00155
0.48	0.06305	0.2095	0.30465	480	0.01775	0.0013
0.49	0.0606	0.11285	0.20475	490	0.01525	0.00095
0.5	0.06035	0.06085	0.13425	500	0.01255	0.0012
0.51	0.05995	0.04025	0.09575	510	0.0134	0.00155
0.52	0.05895	0.03775	0.0686	520	0.01085	0.00135
0.53	0.05445	0.0346	0.047	530	0.01135	0.001
0.54	0.0583	0.0318	0.03505	540	0.0109	0.00115
0.55	0.05825	0.03305	0.02715	550	0.00965	0.0016
0.56	0.0552	0.02975	0.0218	560	0.0088	0.00115
0.57	0.05405	0.02805	0.0187	570	0.0082	0.00165
0.58	0.05645	0.0261	0.01575	580	0.00865	0.00135
0.59	0.05555	0.02805	0.01745	590	0.00805	0.0021
0.6	0.0559	0.02765	0.0154	600	0.0061	0.0015
0.61	0.05495	0.0273	0.013	610	0.0061	0.00185
0.62	0.05545	0.02555	0.01205	620	0.00605	0.002
0.63	0.05475	0.02515	0.0126	630	0.0042	0.0012
0.64	0.05125	0.0259	0.0113	640	0.00625	0.001
0.65	0.05585	0.02565	0.0103	650	0.0045	0.00175
0.66	0.0543	0.02845	0.0105	660	0.00425	0.0018
0.67	0.0553	0.023	0.01015	670	0.00445	0.00185
0.68	0.05295	0.02415	0.01115	680	0.00485	0.00155
0.69	0.05175	0.028	0.00865	690	0.00305	0.0015
0.7	0.05395	0.02575	0.00995	700	0.0033	0.0014
0.71	0.0497	0.02665	0.01075	710	0.0038	0.00185
0.72	0.0476	0.0225	0.0103	720	0.00345	0.0016
0.73	0.05275	0.0255	0.0087	730	0.0038	0.0017
0.74	0.05155	0.023	0.0098	740	0.0036	0.0015
0.75	0.05095	0.02535	0.0096	750	0.0038	0.0014
0.76	0.0498	0.02435	0.0097	760	0.00345	0.002
0.77	0.0502	0.022	0.00955	770	0.0037	0.00275
0.78	0.05115	0.0235	0.00925	780	0.00335	0.0015
0.79	0.0504	0.02305	0.0091	790	0.00305	0.0019
0.8	0.0501	0.02305	0.0093	800	0.0033	0.0019
0.81	0.0505	0.0236	0.0088	810	0.00275	0.0025
0.82	0.04805	0.02335	0.00955	820	0.0029	0.0021
0.83	0.05105	0.021	0.00905	830	0.0025	0.00235
0.84	0.04915	0.0224	0.0085	840	0.00335	0.00145
0.85	0.05085	0.02095	0.0088	850	0.00285	0.0016
0.86	0.048	0.0205	0.00815	860	0.0024	0.00185
0.87	0.05185	0.0218	0.00795	870	0.0025	0.0017
0.88	0.052	0.0184	0.00815	880	0.00285	0.00155
0.89	0.04865	0.02205	0.0098	890	0.00275	0.0018
0.9	0.04995	0.02115	0.0079	900	0.0027	0.0021
0.91	0.048	0.02005	0.0071	910	0.0027	0.00185
0.92	0.0476	0.021	0.00845	920	0.00245	0.0017
0.93	0.05165	0.0196	0.0081	930	0.002	0.002
0.94	0.04825	0.0206	0.00845	940	0.0021	0.0016
0.95	0.0461	0.0193	0.0076	950	0.0024	0.00205
0.96	0.04605	0.0207	0.0084	960	0.00275	0.0012
0.97	0.044	0.01885	0.00795	970	0.00175	0.00095
0.98	0.0455	0.02025	0.00765	980	0.00235	0.0017
0.99	0.0432	0.02125	0.00805	990	0.0024	0.0017
1	0.04575	0.0199	0.0076	1000	0.00175	0.0011
1.01	0.04585	0.0194	0.009	1010	0.00255	0.00175
1.02	0.0459	0.0191	0.0068	1020	0.00215	0.00185
1.03	0.0446	0.0176	0.00695	1030	0.00175	0.00195
1.04	0.0451	0.0186	0.00685	1040	0.00215	0.0014
1.05	0.046	0.01655	0.00705	1050	0.0015	0.00105
1.06	0.04415	0.0163	0.00745	1060	0.00135	0.0012
1.07	0.04525	0.01815	0.00755	1070	0.00185	0.0018
1.08	0.04485	0.01845	0.0067	1080	0.00145	0.00095
1.09	0.04515	0.0171	0.0063	1090	0.0016	0.0015
1.1	0.0422	0.01615	0.0082	1100	0.00145	0.00105
1.11	0.04355	0.01795	0.00735	1110	0.0014	0.00135
1.12	0.04105	0.017	0.0073	1120	0.00145	0.00115
1.13	0.0445	0.01565	0.0067	1130	0.00185	0.001
1.14	0.04355	0.0157	0.00725	1140	0.0013	0.0009
1.15	0.04415	0.0164	0.00635	1150	0.00135	0.0008
1.16	0.043	0.0166	0.00745	1160	0.00145	0.0013
1.17	0.04255	0.0157	0.00575	1170	0.0018	0.0009
1.18	0.04805	0.0151	0.00645	1180	0.00155	0.0016
1.19	0.0417	0.01645	0.00605	1190	0.0019	0.0014
1.2	0.04195	0.01595	0.006	1200	0.0012	0.0014
1.21	0.04335	0.0151	0.00595	1210	0.001	0.00095
1.22	0.04225	0.0155	0.00605	1220	0.0013	0.001
1.23	0.0421	0.016	0.0066	1230	0.0014	0.0013
1.24	0.04255	0.0144	0.00605	1240	0.00085	0.001
1.25	0.0412	0.0142	0.00615	1250	0.0011	0.00125
1.26	0.0416	0.01515	0.00615	1260	0.0012	0.00125
1.27	0.0403	0.0148	0.00615	1270	0.001	0.00065
1.28	0.0415	0.01455	0.00545	1280	0.0012	0.00145
1.29	0.04105	0.0151	0.00605	1290	0.0013	0.00125
1.3	0.04025	0.015	0.00505	1300	0.00145	0.0009
1.31	0.0401	0.014	0.00645	1310	0.0009	0.00095
1.32	0.0405	0.0137	0.00665	1320	0.00125	0.00055
1.33	0.0424	0.01515	0.00435	1330	0.001	0.00075
1.34	0.0393	0.01435	0.007	1340	0.0012	0.0006
1.35	0.04	0.01355	0.00515	1350	0.001	0.00075
1.36	0.04085	0.01395	0.0054	1360	0.00105	0.00095
1.37	0.0427	0.014	0.0051	1370	0.001	0.0007
1.38	0.0397	0.01195	0.00595	1380	0.00115	0.00055
1.39	0.0379	0.014	0.0047	1390	0.00075	0.0008
1.4	0.0413	0.0144	0.00495	1400	0.00075	0.0008
1.41	0.03845	0.01305	0.00515	1410	0.00075	0.0009
1.42	0.03615	0.01375	0.00525	1420	0.0008	0.00105
1.43	0.03925	0.01345	0.0058	1430	0.0009	0.0006
1.44	0.03985	0.01245	0.00565	1440	0.00105	0.0006
1.45	0.0392	0.01385	0.00465	1450	0.00065	0.00065
1.46	0.0391	0.01135	0.0048	1460	0.00075	0.00055
1.47	0.03615	0.0118	0.00475	1470	0.001	0.0005
1.48	0.038	0.01165	0.00445	1480	0.00115	0.00085
1.49	0.0395	0.0118	0.00515	1490	0.0014	0.00065
1.5	0.03535	0.01215	0.00475	1500	0.00085	0.00075
1.51	0.03655	0.01245	0.00475	1510	0.001	0.00065
1.52	0.0353	0.0126	0.0044	1520	0.0007	0.0007
1.53	0.03755	0.0111	0.0052	1530	0.0011	0.0007
1.54	0.0369	0.0102	0.0051	1540	0.0007	0.0009
1.55	0.0367	0.0129	0.00585	1550	0.0005	0.00045
1.56	0.0362	0.01055	0.0046	1560	0.0008	0.0011
1.57	0.03645	0.01175	0.00395	1570	0.0005	0.0008
1.58	0.03565	0.0119	0.00475	1580	0.00085	0.0013
1.59	0.0378	0.01025	0.00525	1590	0.0007	0.00065
1.6	0.03675	0.01165	0.00495	1600	0.00075	0.00075
1.61	0.03665	0.01075	0.0041	1610	0.0005	0.0006
1.62	0.035	0.01175	0.00475	1620	0.0005	0.00075
1.63	0.03905	0.01095	0.00465	1630	0.00065	0.0006
1.64	0.0349	0.01205	0.0045	1640	0.00075	0.00055
1.65	0.0345	0.0099	0.00475	1650	0.00065	0.00035
1.66	0.0352	0.01075	0.00435	1660	0.00085	0.00065
1.67	0.03655	0.01005	0.0038	1670	0.0009	0.0004
1.68	0.0343	0.0111	0.00365	1680	0.0007	0.0006
1.69	0.0367	0.0094	0.00435	1690	0.00045	0.00045
1.7	0.03515	0.01015	0.0042	1700	0.00075	0.00055
1.71	0.03495	0.0103	0.00395	1710	0.00035	0.0005
1.72	0.0341	0.00995	0.0036	1720	0.00055	0.0004
1.73	0.03545	0.0118	0.0037	1730	0.0007	0.0003
1.74	0.03365	0.0105	0.004	1740	0.00075	0.00095
1.75	0.03705	0.009	0.00375	1750	0.0003	0.0006
1.76	0.037	0.0102	0.00525	1760	0.0008	0.0006
1.77	0.0355	0.00955	0.0039	1770	0.0006	0.0003
1.78	0.03355	0.00975	0.0045	1780	0.0005	0.00045
1.79	0.0353	0.0093	0.0031	1790	0.0003	0.00035
1.8	0.0309	0.0096	0.0037	1800	0.0004	0.0006
1.81	0.0346	0.0093	0.0039	1810	0.0003	0.00035
1.82	0.03375	0.0101	0.0037	1820	0.0008	0.00065
1.83	0.03385	0.0094	0.0037	1830	0.00055	0.00015
1.84	0.0324	0.0096	0.00395	1840	0.00025	0.00035
1.85	0.0344	0.0094	0.0034	1850	0.0003	0.0005
1.86	0.0325	0.00955	0.00445	1860	0.0002	0.00035
1.87	0.0326	0.0086	0.0037	1870	0.00045	0.0002
1.88	0.03355	0.0089	0.00475	1880	0.0005	0.00045
1.89	0.03065	0.0089	0.0036	1890	0.0006	0.0005
1.9	0.03495	0.008	0.00315	1900	0.0007	0.00055
1.91	0.0318	0.0091	0.0037	1910	0.0003	0.00035
1.92	0.0333	0.00885	0.0043	1920	0.0004	0.0003
1.93	0.03285	0.00835	0.00385	1930	0.0007	0.0003
1.94	0.0322	0.00935	0.00355	1940	0.00055	0.0002
1.95	0.0326	0.00995	0.00305	1950	0.0006	0.0006
1.96	0.03235	0.0082	0.0036	1960	0.0003	0.0002
1.97	0.03275	0.0083	0.0042	1970	0.00025	0.00025
1.98	0.0337	0.0077	0.0039	1980	0.00035	0.0003
1.99	0.0314	0.00825	0.0031	1990	0.0004	0.00035
2	0.0312	0.0088	0.00365	2000	0.00015	0.0002
2.01	0.03205	0.00915	0.0035	2010	0.00035	0.0006
2.02	0.0322	0.0069	0.00365	2020	0.00025	0.0002
2.03	0.0313	0.0095	0.0031	2030	0.00055	0.0004
2.04	0.03285	0.00825	0.00345	2040	0.0006	0.00025
2.05	0.03255	0.0081	0.0029	2050	0.0003	0.00045
2.06	0.0297	0.01	0.00315	2060	0.00025	0.0005
2.07	0.03035	0.00795	0.003	2070	0.0005	0.00025
2.08	0.03325	0.0071	0.00235	2080	0.0004	0.0003
2.09	0.0325	0.00815	0.0025	2090	0.0001	0.00035
2.1	0.0338	0.0076	0.0028	2100	0.00035	0.0002
2.11	0.0281	0.00845	0.00395	2110	0.00045	0.0003
2.12	0.03215	0.00815	0.0037	2120	0.00025	0.0002
2.13	0.03275	0.00765	0.00375	2130	0.0002	0.0003
2.14	0.02885	0.0077	0.00305	2140	0.00025	0.00025
2.15	0.0315	0.00735	0.00255	2150	0.0003	0.0001
2.16	0.0307	0.007	0.0027	2160	0.0003	0.0004
2.17	0.03155	0.00825	0.00305	2170	0.00015	0.00025
2.18	0.02785	0.00695	0.003	2180	0.00025	0.0002
2.19	0.02945	0.007	0.0036	2190	0.00035	0.00015
2.2	0.02985	0.00855	0.00315	2200	0.00015	0.00015
2.21	0.0296	0.00745	0.0031	2210	0.0003	0.0001
2.22	0.0288	0.0066	0.0028	2220	0.00025	0.0004
2.23	0.02855	0.00765	0.0032	2230	0.0004	0.00015
2.24	0.02885	0.00775	0.00345	2240	0.00025	0.0002
2.25	0.0288	0.00715	0.00335	2250	0.00025	0.00015
2.26	0.0268	0.0076	0.00255	2260	0.00015	0.00025
2.27	0.02935	0.0075	0.0025	2270	0.0003	0
2.28	0.031	0.0062	0.00295	2280	0.00015	0.0003
2.29	0.029	0.0082	0.00195	2290	0.0001	0.00015
2.3	0.0304	0.0063	0.00255	2300	0.0002	0.0006
2.31	0.0284	0.0069	0.00255	2310	0.0004	0.00025
2.32	0.0275	0.008	0.00285	2320	0.00015	0.0002
2.33	0.0299	0.00685	0.0029	2330	0.0001	0.0001
2.34	0.02875	0.0064	0.0032	2340	0.0002	0.00015
2.35	0.02605	0.00745	0.0029	2350	0.0001	5e-05
2.36	0.02955	0.00615	0.00295	2360	0.00025	0.00015
2.37	0.0277	0.00695	0.00335	2370	0.0001	0.00015
2.38	0.02985	0.00615	0.0027	2380	0.0002	0.00015
2.39	0.02705	0.00605	0.0023	2390	0.0002	0.0003
2.4	0.0263	0.0065	0.0024	2400	0.00015	0.0002
2.41	0.02765	0.00715	0.0019	2410	0.00025	0.0002
2.42	0.0282	0.00605	0.00225	2420	0.00015	0.0002
2.43	0.03	0.00665	0.0022	2430	0.00035	0.00035
2.44	0.02945	0.0067	0.0023	2440	0.0002	5e-05
2.45	0.0271	0.00605	0.00245	2450	0.00015	0.00025
2.46	0.0266	0.00645	0.0029	2460	0.00015	0.0002
2.47	0.027	0.00595	0.00225	2470	0.00015	5e-05
2.48	0.02955	0.00675	0.0025	2480	5e-05	0
2.49	0.0256	0.0063	0.00235	2490	0.00015	0.00015
2.5	0.0272	0.00685	0.0021	2500	0.00025	0.0002
2.51	0.0279	0.0053	0.00245	2510	0.0002	0.0002
2.52	0.02615	0.00595	0.00285	2520	0.00015	5e-05
2.53	0.02625	0.00675	0.00225	2530	0.0002	0.0003
2.54	0.0252	0.00625	0.00285	2540	0.00015	0
2.55	0.0261	0.0066	0.00245	2550	0.0001	0.0001
2.56	0.0288	0.00565	0.0023	2560	0	0.0001
2.57	0.02635	0.00615	0.0034	2570	0.00015	0
2.58	0.0259	0.00645	0.0023	2580	0.00015	0.00015
2.59	0.02635	0.00555	0.00285	2590	0.0001	0.00015
2.6	0.02625	0.0062	0.00215	2600	5e-05	5e-05
2.61	0.02645	0.00665	0.00215	2610	0.0004	0
2.62	0.02785	0.00525	0.00225	2620	0.00015	0
2.63	0.02605	0.0052	0.00245	2630	0.00015	0.0001
2.64	0.02585	0.00575	0.00325	2640	5e-05	0
2.65	0.02515	0.00665	0.002	2650	0.00015	0.0001
2.66	0.02345	0.0055	0.00185	2660	0.0001	0.00015
2.67	0.02585	0.00665	0.00175	2670	0.0001	5e-05
2.68	0.0241	0.00585	0.00225	2680	0.00015	5e-05
2.69	0.0239	0.00665	0.0025	2690	5e-05	5e-05
2.7	0.02675	0.00575	0.00245	2700	0.0001	0.00015
2.71	0.02705	0.0068	0.0027	2710	0.0001	0.0001
2.72	0.02505	0.0063	0.00235	2720	0.00015	0
2.73	0.02575	0.00665	0.00215	2730	0	5e-05
2.74	0.02205	0.00675	0.0019	2740	0.0002	5e-05
2.75	0.0233	0.00575	0.0019	2750	0.0001	5e-05
2.76	0.0244	0.0051	0.0024	2760	0.0001	5e-05
2.77	0.02315	0.00555	0.0023	2770	0.0001	5e-05
2.78	0.02455	0.0056	0.0025	2780	0.0001	5e-05
2.79	0.0252	0.0058	0.0018	2790	5e-05	0.00015
2.8	0.0239	0.00575	0.00205	2800	0.0001	0
2.81	0.02445	0.00555	0.00205	2810	0.0001	0.0001
2.82	0.02635	0.0062	0.00235	2820	0.00015	5e-05
2.83	0.02475	0.00535	0.0022	2830	0.00025	0.0002
2.84	0.0256	0.0056	0.00215	2840	0.0001	5e-05
2.85	0.02595	0.0056	0.00215	2850	0.00015	0
2.86	0.02175	0.00515	0.002	2860	0.0001	5e-05
2.87	0.026	0.005	0.0019	2870	0.00015	0
2.88	0.02385	0.0045	0.0022	2880	0.00015	0
2.89	0.02415	0.00475	0.00205	2890	0.00015	0.0001
2.9	0.0258	0.005	0.0024	2900	0.00015	0.00015
2.91	0.02205	0.0059	0.002	2910	5e-05	0.0001
2.92	0.0215	0.00445	0.00195	2920	0.00015	5e-05
2.93	0.0212	0.00575	0.00195	2930	5e-05	0
2.94	0.02185	0.0041	0.00195	2940	0.0001	0
2.95	0.0227	0.00485	0.00175	2950	0.0001	5e-05
2.96	0.0244	0.0045	0.00165	2960	5e-05	5e-05
2.97	0.02285	0.00525	0.0019	2970	0.0002	0
2.98	0.02305	0.006	0.0024	2980	5e-05	0.0001
2.99	0.02295	0.005	0.002	2990	5e-05	5e-05
3	0.02375	0.0045	0.0019	3000	0	5e-05
3.01	0.0215	0.00555	0.00195	3010	5e-05	0.0001
3.02	0.02345	0.0048	0.002	3020	0.00015	0.0001
3.03	0.0231	0.00535	0.00175	3030	0.0001	0.00015
3.04	0.02235	0.00445	0.0024	3040	0.00015	0.0001
3.05	0.0247	0.0054	0.0019	3050	0	5e-05
3.06	0.0229	0.00385	0.00255	3060	0.0001	0
3.07	0.0246	0.0057	0.00195	3070	0.0001	0.0001
3.08	0.0229	0.00485	0.00215	3080	5e-05	5e-05
3.09	0.02345	0.00535	0.0016	3090	5e-05	0.00015
3.1	0.02135	0.0047	0.0021	3100	5e-05	0
3.11	0.02235	0.0039	0.00165	3110	5e-05	0
3.12	0.02275	0.0041	0.00175	3120	0.00015	5e-05
3.13	0.0221	0.004	0.00135	3130	0	0.0001
3.14	0.0213	0.00385	0.00215	3140	0.0001	0
3.15	0.02175	0.00485	0.0016	3150	0.00015	0.0001
3.16	0.02215	0.00395	0.00255	3160	0	5e-05
3.17	0.0222	0.0037	0.0014	3170	0	5e-05
3.18	0.0206	0.004	0.002	3180	0.0001	0
3.19	0.02295	0.00475	0.00205	3190	5e-05	0
3.2	0.0226	0.00465	0.00165	3200	0.0001	5e-05
3.21	0.0222	0.005	0.00155	3210	0.0003	5e-05
3.22	0.02255	0.0046	0.0024	3220	5e-05	0
3.23	0.0225	0.00465	0.00175	3230	0.0001	0.00015
3.24	0.02155	0.0047	0.0017	3240	0.00015	0
3.25	0.0198	0.00445	0.00195	3250	5e-05	0.00015
3.26	0.0214	0.00445	0.00165	3260	5e-05	5e-05
3.27	0.02065	0.0048	0.00195	3270	0.0001	5e-05
3.28	0.02145	0.00435	0.00185	3280	0	0.0001
3.29	0.0216	0.0041	0.0022	3290	5e-05	5e-05
3.3	0.02335	0.0045	0.00205	3300	0.0001	0
3.31	0.02125	0.00415	0.00195	3310	0.00015	0.0001
3.32	0.0219	0.0042	0.002	3320	0.0001	5e-05
3.33	0.02145	0.00475	0.0013	3330	0	0.00015
3.34	0.0212	0.0038	0.00165	3340	5e-05	0.00015
3.35	0.0189	0.00325	0.00145	3350	0	0
3.36	0.02105	0.00325	0.00195	3360	0.0002	0.0001
3.37	0.0212	0.00385	0.0013	3370	5e-05	5e-05
3.38	0.02075	0.0039	0.0014	3380	0	0.0001
3.39	0.02125	0.0037	0.00205	3390	0.0001	5e-05
3.4	0.02235	0.004	0.00185	3400	0	0
3.41	0.021	0.004	0.0022	3410	0.0001	5e-05
3.42	0.01955	0.00405	0.0013	3420	0.0001	0
3.43	0.02095	0.00365	0.0013	3430	0.00015	5e-05
3.44	0.0181	0.0047	0.0019	3440	0.0001	0
3.45	0.02035	0.00325	0.00155	3450	0	5e-05
3.46	0.02005	0.00395	0.0016	3460	5e-05	0.00015
3.47	0.02115	0.0032	0.0014	3470	0	0.00015
3.48	0.0217	0.0047	0.0021	3480	0	0
3.49	0.0201	0.0036	0.0017	3490	5e-05	0.0001
3.5	0.02175	0.0042	0.00165	3500	5e-05	0.00025
3.51	0.021	0.00395	0.0016	3510	0.0001	0.00015
3.52	0.0191	0.00405	0.00165	3520	5e-05	0
3.53	0.0206	0.00405	0.00155	3530	5e-05	0
3.54	0.02265	0.0041	0.00145	3540	5e-05	5e-05
3.55	0.0182	0.003	0.0016	3550	0	0.00015
3.56	0.01845	0.0042	0.002	3560	0.0001	0.0001
3.57	0.0194	0.0037	0.00145	3570	5e-05	0.00015
3.58	0.0199	0.0033	0.0015	3580	0	0
3.59	0.019	0.00385	0.00185	3590	0.00015	0
3.6	0.01855	0.0033	0.00135	3600	0	0
3.61	0.0191	0.00325	0.0018	3610	0	5e-05
3.62	0.01965	0.00355	0.00195	3620	0	5e-05
3.63	0.0184	0.0039	0.00185	3630	5e-05	0.0001
3.64	0.0176	0.00435	0.0017	3640	0	5e-05
3.65	0.0192	0.0035	0.00185	3650	0.0001	0.0001
3.66	0.01755	0.00335	0.0017	3660	0	0
3.67	0.01885	0.00365	0.0011	3670	0.0001	0.0001
3.68	0.02065	0.00335	0.0017	3680	5e-05	0
3.69	0.0205	0.00305	0.00175	3690	0.00015	5e-05
3.7	0.0186	0.0042	0.0021	3700	5e-05	0.0001
3.71	0.0204	0.00345	0.0015	3710	0	5e-05
3.72	0.01985	0.00405	0.0018	3720	0	0
3.73	0.02025	0.0035	0.00155	3730	0.00015	5e-05
3.74	0.01705	0.00305	0.0012	3740	5e-05	0.0002
3.75	0.0173	0.00355	0.00165	3750	5e-05	0
3.76	0.0169	0.00395	0.00185	3760	0	0
3.77	0.01995	0.00345	0.00195	3770	0.0001	5e-05
3.78	0.0187	0.00345	0.00155	3780	5e-05	0
3.79	0.01825	0.0038	0.0017	3790	5e-05	0
3.8	0.0199	0.0037	0.0016	3800	0	5e-05
3.81	0.01805	0.0035	0.0013	3810	5e-05	0
3.82	0.01755	0.0034	0.00205	3820	5e-05	0.0001
3.83	0.0173	0.0031	0.0014	3830	0.0001	0
3.84	0.01785	0.00275	0.0013	3840	0.00015	0
3.85	0.0176	0.00325	0.0018	3850	5e-05	0
3.86	0.01895	0.0036	0.0018	3860	0.0001	5e-05
3.87	0.01815	0.0033	0.00125	3870	0.00015	0
3.88	0.0193	0.0041	0.00155	3880	5e-05	0.0001
3.89	0.0175	0.00335	0.00235	3890	0	0.00015
3.9	0.01785	0.00315	0.00145	3900	5e-05	0.0001
3.91	0.0179	0.00335	0.0015	3910	0	0.0001
3.92	0.01795	0.0032	0.0019	3920	0.00025	0
3.93	0.019	0.00335	0.0014	3930	5e-05	0
3.94	0.01725	0.0034	0.00135	3940	0.0001	0.0001
3.95	0.0192	0.00305	0.0016	3950	0	0
3.96	0.0187	0.00335	0.0016	3960	0.0001	5e-05
3.97	0.01855	0.00335	0.00165	3970	0	0
3.98	0.0176	0.00355	0.00175	3980	0.0001	0.0001
3.99	0.0177	0.0035	0.00155	3990	0.0001	0.0001
4	0.017	0.00295	0.00175	4000	0.0001	5e-05
4.01	0.01765	0.00285	0.0018	4010	5e-05	0
4.02	0.0183	0.00325	0.00145	4020	0.00015	5e-05
4.03	0.018	0.00305	0.00155	4030	0	0
4.04	0.0177	0.00305	0.00135	4040	0.0001	5e-05
4.05	0.01785	0.003	0.00125	4050	5e-05	5e-05
4.06	0.01775	0.0027	0.0017	4060	5e-05	0
4.07	0.0181	0.0034	0.0013	4070	0.00015	0
4.08	0.0178	0.00285	0.00125	4080	0.00015	0
4.09	0.0175	0.00285	0.0012	4090	0.0001	5e-05
4.1	0.0179	0.00275	0.00135	4100	0	5e-05
4.11	0.01675	0.0028	0.00175	4110	5e-05	5e-05
4.12	0.01755	0.0041	0.0008	4120	0.00015	0.0001
4.13	0.0172	0.00345	0.00075	4130	5e-05	5e-05
4.14	0.01625	0.0035	0.00095	4140	0.00015	5e-05
4.15	0.01695	0.0022	0.0014	4150	0	5e-05
4.16	0.01575	0.0032	0.0019	4160	5e-05	5e-05
4.17	0.01785	0.00315	0.0012	4170	0	5e-05
4.18	0.019	0.0034	0.0012	4180	0	0.0001
4.19	0.01555	0.00365	0.0011	4190	5e-05	5e-05
4.2	0.0153	0.00285	0.00135	4200	0	0
4.21	0.01765	0.00315	0.00165	4210	0	0.0001
4.22	0.0167	0.0032	0.0016	4220	0.0001	5e-05
4.23	0.01615	0.0037	0.0011	4230	0.0002	0
4.24	0.01895	0.0027	0.00165	4240	0	0
4.25	0.0175	0.00335	0.00115	4250	5e-05	5e-05
4.26	0.01645	0.0029	0.0018	4260	5e-05	5e-05
4.27	0.01685	0.00315	0.00125	4270	5e-05	5e-05
4.28	0.0175	0.00335	0.0016	4280	5e-05	0.0001
4.29	0.01795	0.00255	0.00145	4290	5e-05	0
4.3	0.01475	0.00315	0.00115	4300	0.0002	0.0001
4.31	0.01565	0.00275	0.00105	4310	5e-05	5e-05
4.32	0.0161	0.00285	0.0016	4320	0.0001	0
4.33	0.0163	0.00235	0.00135	4330	0	0
4.34	0.015	0.00265	0.0015	4340	0	0
4.35	0.01545	0.00275	0.0015	4350	5e-05	0
4.36	0.01585	0.0033	0.00135	4360	0.00015	0
4.37	0.0169	0.00335	0.0015	4370	0	0
4.38	0.0154	0.0025	0.0017	4380	0.0002	0
4.39	0.0157	0.00275	0.0011	4390	0	0.00015
4.4	0.017	0.0022	0.0016	4400	5e-05	0.0001
4.41	0.01705	0.0031	0.0016	4410	0	5e-05
4.42	0.0159	0.00315	0.0015	4420	0	0.0001
4.43	0.0161	0.0023	0.0015	4430	5e-05	0
4.44	0.0163	0.0028	0.0014	4440	5e-05	5e-05
4.45	0.01685	0.0025	0.0016	4450	5e-05	5e-05
4.46	0.0179	0.0031	0.0012	4460	0	5e-05
4.47	0.01615	0.0034	0.0015	4470	5e-05	5e-05
4.48	0.0166	0.0029	0.00105	4480	5e-05	5e-05
4.49	0.0144	0.0031	0.00125	4490	0	0
4.5	0.0167	0.00265	0.00155	4500	0	0
4.51	0.0154	0.0034	0.00135	4510	0	0
4.52	0.01695	0.00285	0.00125	4520	0.0001	5e-05
4.53	0.01415	0.00285	0.0012	4530	0	0
4.54	0.0159	0.00305	0.001	4540	5e-05	5e-05
4.55	0.0144	0.0024	0.0014	4550	0.00015	0
4.56	0.01455	0.0022	0.0014	4560	5e-05	0
4.57	0.01365	0.0022	0.00115	4570	0.0001	5e-05
4.58	0.01545	0.0024	0.00125	4580	0	5e-05
4.59	0.01565	0.0029	0.00105	4590	0.00015	5e-05
4.6	0.01545	0.00285	0.001	4600	0	0
4.61	0.01485	0.0024	0.00145	4610	0	0
4.62	0.01465	0.00285	0.00125	4620	0.0001	0
4.63	0.01595	0.0033	0.0019	4630	5e-05	0.0001
4.64	0.0162	0.00205	0.00145	4640	0	5e-05
4.65	0.0144	0.00265	0.0015	4650	0.0001	0
4.66	0.01455	0.00345	0.00115	4660	0	5e-05
4.67	0.0141	0.0022	0.00155	4670	0.0001	5e-05
4.68	0.01495	0.00215	0.00155	4680	0	0
4.69	0.01355	0.0027	0.0013	4690	0	5e-05
4.7	0.01385	0.00245	0.00145	4700	5e-05	5e-05
4.71	0.0154	0.00235	0.001	4710	5e-05	5e-05
4.72	0.01425	0.0022	0.00105	4720	0.0001	0.0001
4.73	0.0131	0.0024	0.00165	4730	0.0001	0.00015
4.74	0.01365	0.0027	0.0014	4740	5e-05	5e-05
4.75	0.01585	0.00205	0.0011	4750	0	5e-05
4.76	0.01355	0.0018	0.0011	4760	5e-05	0.0001
4.77	0.01475	0.00275	0.0007	4770	5e-05	0
4.78	0.016	0.0022	0.00105	4780	5e-05	5e-05
4.79	0.01505	0.00245	0.0014	4790	0	0
4.8	0.01565	0.0025	0.0014	4800	0	5e-05
4.81	0.0142	0.00285	0.00145	4810	0	5e-05
4.82	0.01475	0.00325	0.0014	4820	5e-05	0
4.83	0.01475	0.00215	0.00125	4830	5e-05	0
4.84	0.01585	0.003	0.00135	4840	0.0002	5e-05
4.85	0.01565	0.00235	0.0011	4850	0	0.0001
4.86	0.0148	0.0024	0.00105	4860	0.00015	0
4.87	0.01425	0.00265	0.00165	4870	5e-05	5e-05
4.88	0.01345	0.0027	0.00085	4880	0.00015	0
4.89	0.0135	0.00225	0.00145	4890	0	0
4.9	0.0145	0.0022	0.0015	4900	0.0001	5e-05
4.91	0.01465	0.0024	0.00105	4910	0.0001	5e-05
4.92	0.0157	0.0025	0.0015	4920	5e-05	5e-05
4.93	0.01385	0.0021	0.00125	4930	0	0.0001
4.94	0.0139	0.0027	0.0011	4940	0.00015	0.0001
4.95	0.0138	0.00225	0.0013	4950	0.00015	5e-05
4.96	0.01415	0.0026	0.001	4960	5e-05	0.0001
4.97	0.0132	0.00255	0.00125	4970	0.0001	0.0001
4.98	0.01335	0.0028	0.0012	4980	0	0.0001
4.99	0.0136	0.0018	0.001	4990	0.0002	0
5	0.01395	0.0021	0.0013	5000	5e-05	0.0001
5.01	0.01325	0.00235	0.00095	5010	0	5e-05
5.02	0.01345	0.00275	0.00125	5020	5e-05	0
5.03	0.01405	0.0021	0.0011	5030	0	0
5.04	0.0137	0.0026	0.00115	5040	5e-05	5e-05
5.05	0.013	0.00225	0.00105	5050	0.00015	0.00015
5.06	0.0133	0.0024	0.0014	5060	0.0001	0
5.07	0.0128	0.0024	0.00085	5070	0	0
5.08	0.012	0.0021	0.0011	5080	5e-05	0
5.09	0.0133	0.00195	0.0012	5090	0.0002	0.0001
5.1	0.0129	0.00215	0.00095	5100	5e-05	0.00015
5.11	0.01185	0.0024	0.0009	5110	0.0002	5e-05
5.12	0.0143	0.002	0.00115	5120	0.0001	0
5.13	0.01365	0.0026	0.001	5130	0	0
5.14	0.01265	0.0028	0.0013	5140	5e-05	0
5.15	0.01225	0.00195	0.001	5150	5e-05	5e-05
5.16	0.0127	0.00245	0.00115	5160	0	0.00015
5.17	0.0133	0.0025	0.0013	5170	0	0
5.18	0.0132	0.0024	0.001	5180	5e-05	5e-05
5.19	0.01235	0.00275	0.0006	5190	0	0.0001
5.2	0.01275	0.00225	0.0011	5200	0.0001	0.00015
5.21	0.01195	0.00195	0.001	5210	5e-05	5e-05
5.22	0.0142	0.00255	0.00115	5220	5e-05	0
5.23	0.01335	0.00195	0.00085	5230	5e-05	5e-05
5.24	0.0122	0.0026	0.00105	5240	0.00015	5e-05
5.25	0.01315	0.00175	0.0008	5250	0	0
5.26	0.0129	0.00205	0.00095	5260	0.0001	0
5.27	0.0129	0.0024	0.00095	5270	5e-05	0
5.28	0.0112	0.0023	0.00105	5280	0	0
5.29	0.0129	0.0024	0.001	5290	0	0.0001
5.3	0.01145	0.0021	0.00145	5300	5e-05	0
5.31	0.0116	0.00285	0.00095	5310	0.0001	5e-05
5.32	0.01345	0.0014	0.00125	5320	5e-05	5e-05
5.33	0.0128	0.0024	0.0008	5330	0	0
5.34	0.0129	0.0018	0.00115	5340	5e-05	0.00015
5.35	0.01345	0.00195	0.00105	5350	0	0
5.36	0.01205	0.00205	0.001	5360	0.0001	0
5.37	0.0137	0.0021	0.0011	5370	0	0
5.38	0.01185	0.0021	0.0009	5380	0.0001	0
5.39	0.01275	0.00245	0.0009	5390	0.0001	5e-05
5.4	0.01255	0.00235	0.0013	5400	0.0001	0.0001
5.41	0.0123	0.0025	0.0007	5410	5e-05	5e-05
5.42	0.0131	0.0017	0.00105	5420	0	0
5.43	0.01255	0.00195	0.0011	5430	5e-05	0.00015
5.44	0.0121	0.0026	0.0011	5440	5e-05	5e-05
5.45	0.01305	0.0021	0.00105	5450	0	0
5.46	0.01225	0.00185	0.00065	5460	0	0.0001
5.47	0.0137	0.0022	0.001	5470	0	0
5.48	0.0117	0.00165	0.0011	5480	0	0
5.49	0.0132	0.002	0.00075	5490	0.0001	0
5.5	0.01145	0.00175	0.00075	5500	0	0
5.51	0.01365	0.0016	0.00095	5510	0	0
5.52	0.01135	0.00265	0.0009	5520	5e-05	5e-05
5.53	0.01235	0.0018	0.001	5530	5e-05	0
5.54	0.0122	0.0021	0.0011	5540	0	0
5.55	0.01175	0.002	0.00135	5550	0	5e-05
5.56	0.0112	0.0017	0.00085	5560	0.00015	0.0001
5.57	0.0142	0.0021	0.0009	5570	0	0
5.58	0.0114	0.0015	0.00085	5580	0	0.0001
5.59	0.01265	0.0023	0.00115	5590	5e-05	0.0001
5.6	0.0113	0.0016	0.0012	5600	5e-05	0.0001
5.61	0.01275	0.0022	0.00145	5610	0.00015	5e-05
5.62	0.0124	0.0018	0.0013	5620	5e-05	5e-05
5.63	0.01275	0.00205	0.00085	5630	0	0.0001
5.64	0.0115	0.00155	0.00085	5640	5e-05	5e-05
5.65	0.01365	0.00215	0.0011	5650	0.0001	0.00015
5.66	0.01195	0.00135	0.00085	5660	0	0.0002
5.67	0.01105	0.0027	0.00085	5670	0	5e-05
5.68	0.01115	0.00195	0.0006	5680	5e-05	0.0001
5.69	0.0123	0.002	0.0011	5690	5e-05	0
5.7	0.0115	0.0022	0.001	5700	0.0001	5e-05
5.71	0.0122	0.0024	0.0011	5710	0	0.0001
5.72	0.01215	0.00185	0.0009	5720	0	0.0001
5.73	0.01095	0.0021	0.00095	5730	5e-05	0
5.74	0.0108	0.00205	0.00075	5740	0.0001	0
5.75	0.0115	0.0015	0.00125	5750	0	0
5.76	0.01105	0.00195	0.0014	5760	0	0.0001
5.77	0.0112	0.002	0.0008	5770	0.0001	0
5.78	0.0125	0.0015	0.00105	5780	5e-05	5e-05
5.79	0.01135	0.0018	0.0011	5790	0.0001	0.0001
5.8	0.01115	0.00235	0.00095	5800	5e-05	0
5.81	0.01075	0.00215	0.0008	5810	0	0
5.82	0.0111	0.0016	0.00115	5820	0.0001	0
5.83	0.01065	0.00205	0.0008	5830	0	0
5.84	0.0123	0.0021	0.001	5840	0	0
5.85	0.01325	0.0014	0.0008	5850	5e-05	0
5.86	0.0121	0.0021	0.0011	5860	0.0001	0.0001
5.87	0.0117	0.002	0.00145	5870	0	0.0001
5.88	0.01215	0.0017	0.0012	5880	0	5e-05
5.89	0.01165	0.0018	0.0008	5890	0	0
5.9	0.012	0.0018	0.00055	5900	5e-05	0
5.91	0.01115	0.002	0.00095	5910	5e-05	0
5.92	0.0117	0.00215	0.00095	5920	5e-05	0
5.93	0.0107	0.0024	0.0009	5930	5e-05	0
5.94	0.011	0.0013	0.0009	5940	0	5e-05
5.95	0.01055	0.00185	0.00085	5950	5e-05	5e-05
5.96	0.0115	0.0014	0.0009	5960	0.0001	0.0001
5.97	0.01045	0.00145	0.00085	5970	0	0
5.98	0.01185	0.002	0.00125	5980	0	0.00015
5.99	0.0128	0.00175	0.0007	5990	0.0001	0
6	0.0103	0.0022	0.0008	6000	5e-05	5e-05
6.01	0.0108	0.00205	0.0013	6010	0.00015	0
6.02	0.0111	0.0016	0.0012	6020	5e-05	0.0001
6.03	0.01015	0.00215	0.00095	6030	0	0
6.04	0.0105	0.00165	0.00085	6040	5e-05	5e-05
6.05	0.01045	0.0018	0.001	6050	0	5e-05
6.06	0.01085	0.0019	0.0013	6060	0.0002	0
6.07	0.0106	0.0014	0.00115	6070	0.0001	5e-05
6.08	0.0106	0.00235	0.00125	6080	0.0001	0
6.09	0.01195	0.00215	0.0007	6090	5e-05	0.0001
6.1	0.01	0.0014	0.00095	6100	0.0001	0
6.11	0.01085	0.002	0.0008	6110	0	5e-05
6.12	0.00995	0.00165	0.00105	6120	0	0.0001
6.13	0.0101	0.0019	0.0007	6130	0	0
6.14	0.0088	0.00175	0.0009	6140	5e-05	5e-05
6.15	0.0099	0.00175	0.0009	6150	0	5e-05
6.16	0.01025	0.0015	0.00105	6160	0	0.0001
6.17	0.0116	0.001	0.0008	6170	0.0002	5e-05
6.18	0.0107	0.00165	0.0009	6180	0	5e-05
6.19	0.0098	0.0019	0.00105	6190	0	5e-05
6.2	0.01105	0.00145	0.00075	6200	0.0001	5e-05
6.21	0.0107	0.0015	0.00055	6210	0	5e-05
6.22	0.00945	0.00145	0.00055	6220	5e-05	0
6.23	0.0095	0.00165	0.00075	6230	5e-05	5e-05
6.24	0.01195	0.0012	0.00055	6240	0.0001	0.0001
6.25	0.0086	0.0017	0.00085	6250	0	5e-05
6.26	0.0108	0.002	0.00095	6260	0	5e-05
6.27	0.0089	0.00165	0.0013	6270	0	0
6.28	0.0102	0.0014	0.00125	6280	0	0
6.29	0.0097	0.0015	0.00105	6290	0	0
6.3	0.0097	0.00095	0.00065	6300	0.0001	5e-05
6.31	0.01025	0.0023	0.00135	6310	5e-05	5e-05
6.32	0.01155	0.00135	0.0013	6320	0.00015	0
6.33	0.0108	0.0016	0.00085	6330	0	5e-05
6.34	0.01055	0.00165	0.0011	6340	0.00015	0
6.35	0.01015	0.0017	0.00095	6350	0	5e-05
6.36	0.00925	0.0022	0.00125	6360	0	0
6.37	0.0104	0.00165	0.00115	6370	5e-05	0
6.38	0.01035	0.002	0.0013	6380	0.0001	5e-05
6.39	0.0094	0.00185	0.00105	6390	0	5e-05
6.4	0.01055	0.0012	0.0009	6400	5e-05	0
6.41	0.0099	0.0017	0.0007	6410	0	0
6.42	0.00935	0.00205	0.00125	6420	5e-05	0
6.43	0.00945	0.0013	0.0006	6430	0	0.0001
6.44	0.0104	0.00145	0.0009	6440	0.00015	0.0001
6.45	0.00955	0.0012	0.00125	6450	5e-05	0.0002
6.46	0.00995	0.00165	0.0009	6460	0.00015	0
6.47	0.01015	0.00125	0.0007	6470	0	0
6.48	0.008	0.00225	0.0012	6480	5e-05	5e-05
6.49	0.00895	0.00175	0.0012	6490	0.0001	0.0002
6.5	0.0101	0.0017	0.00055	6500	0	0
6.51	0.0093	0.0021	0.00065	6510	0.0001	0
6.52	0.0087	0.00175	0.0009	6520	0	0
6.53	0.00985	0.00185	0.00115	6530	0.0001	0
6.54	0.0091	0.00075	0.00085	6540	5e-05	5e-05
6.55	0.01085	0.0014	0.00085	6550	0.0001	5e-05
6.56	0.00915	0.00155	0.0011	6560	5e-05	5e-05
6.57	0.00965	0.00155	0.0005	6570	0.00015	0
6.58	0.00985	0.0017	0.0007	6580	0	0
6.59	0.00945	0.00125	0.00065	6590	5e-05	5e-05
6.6	0.0094	0.0016	0.0008	6600	0.0001	0.0001
6.61	0.00935	0.0013	0.00045	6610	5e-05	0
6.62	0.0096	0.0019	0.00105	6620	0.0001	0
6.63	0.01025	0.00155	0.00095	6630	0.0001	0.0001
6.64	0.00945	0.00085	0.0007	6640	0	0
6.65	0.009	0.0022	0.001	6650	5e-05	5e-05
6.66	0.00995	0.0014	0.00065	6660	5e-05	0.00015
6.67	0.00915	0.00135	0.00085	6670	0	0
6.68	0.01045	0.0013	0.00085	6680	5e-05	0
6.69	0.0098	0.0016	0.00075	6690	0.0001	0.0001
6.7	0.0084	0.0013	0.0006	6700	0	0
6.71	0.0095	0.00135	0.0007	6710	5e-05	0
6.72	0.0098	0.00175	0.0008	6720	5e-05	0
6.73	0.01025	0.00135	0.00095	6730	0.00025	5e-05
6.74	0.0092	0.0013	0.0009	6740	0	5e-05
6.75	0.0091	0.0017	0.00095	6750	0.00015	0
6.76	0.01035	0.0016	0.0009	6760	0	5e-05
6.77	0.0091	0.00155	0.00085	6770	0.0001	5e-05
6.78	0.00995	0.0009	0.00105	6780	5e-05	5e-05
6.79	0.01	0.0018	0.0005	6790	0	5e-05
6.8	0.00855	0.0011	0.00115	6800	5e-05	5e-05
6.81	0.0088	0.00125	0.0009	6810	5e-05	0.0001
6.82	0.00915	0.0018	0.00075	6820	0.0001	5e-05
6.83	0.0095	0.0011	0.00105	6830	0.0001	5e-05
6.84	0.00955	0.0014	0.0007	6840	0	0
6.85	0.00915	0.00175	0.00095	6850	5e-05	0
6.86	0.00925	0.0013	0.0008	6860	5e-05	0
6.87	0.00945	0.002	0.0006	6870	0	5e-05
6.88	0.0079	0.00145	0.0011	6880	0	0
6.89	0.00975	0.00155	0.00085	6890	0	0
6.9	0.00915	0.0015	0.00035	6900	5e-05	0
6.91	0.0086	0.0014	0.00115	6910	5e-05	0
6.92	0.00875	0.0018	0.00065	6920	5e-05	0
6.93	0.00875	0.00115	0.0011	6930	5e-05	0.00015
6.94	0.00955	0.00155	0.00095	6940	5e-05	5e-05
6.95	0.0079	0.00115	0.0005	6950	0	5e-05
6.96	0.00905	0.0016	0.0007	6960	0	0
6.97	0.0091	0.0014	0.00065	6970	0	5e-05
6.98	0.0083	0.0015	0.0009	6980	0	5e-05
6.99	0.0086	0.00135	0.00055	6990	0.0001	0.0001
7	0.008	0.00145	0.00055	7000	0.0001	0
7.01	0.00815	0.00125	0.00135	7010	0.0001	5e-05
7.02	0.0093	0.0011	0.0012	7020	0	0.0001
7.03	0.00835	0.0015	0.0006	7030	0.0001	5e-05
7.04	0.00865	0.0015	0.00105	7040	5e-05	0.0001
7.05	0.00855	0.001	0.00095	7050	0.0001	5e-05
7.06	0.0095	0.0012	0.001	7060	5e-05	5e-05
7.07	0.00885	0.00185	0.00115	7070	5e-05	5e-05
7.08	0.00945	0.001	0.0007	7080	0	0
7.09	0.00975	0.0018	0.0007	7090	0	0.0001
7.1	0.008	0.0016	0.0006	7100	0	0
7.11	0.009	0.00135	0.00075	7110	0	0.00015
7.12	0.0088	0.00115	0.00045	7120	5e-05	0
7.13	0.0101	0.00165	0.0009	7130	0.0001	0.00015
7.14	0.008	0.0019	0.0007	7140	0	0.00015
7.15	0.00905	0.00165	0.0006	7150	0	5e-05
7.16	0.009	0.0015	0.0004	7160	0.0001	0
7.17	0.00925	0.0012	0.00065	7170	0	0.0001
7.18	0.00805	0.0011	0.0011	7180	0.0001	0.00015
7.19	0.00895	0.00135	0.0006	7190	5e-05	5e-05
7.2	0.008	0.00135	0.0006	7200	0	0
7.21	0.009	0.00165	0.00095	7210	0	0
7.22	0.00745	0.00075	0.001	7220	0.0001	0
7.23	0.0081	0.0015	0.00065	7230	0	0.0001
7.24	0.0091	0.00145	0.00025	7240	0.00015	5e-05
7.25	0.0084	0.0015	0.00055	7250	5e-05	5e-05
7.26	0.0085	0.00135	0.00075	7260	5e-05	0.0001
7.27	0.00925	0.0011	0.00085	7270	0.0001	5e-05
7.28	0.00775	0.0016	0.00085	7280	0.00015	0
7.29	0.009	0.00165	0.00055	7290	5e-05	5e-05
7.3	0.00805	0.0016	0.00065	7300	0.00015	0.00015
7.31	0.0097	0.0013	0.00055	7310	0	5e-05
7.32	0.0083	0.00105	0.00065	7320	0	5e-05
7.33	0.0076	0.00135	0.0006	7330	0	5e-05
7.34	0.0071	0.0012	0.0009	7340	0.00015	0.00015
7.35	0.0087	0.0014	0.0008	7350	5e-05	5e-05
7.36	0.00745	0.00135	0.00105	7360	0	5e-05
7.37	0.0088	0.0011	0.00095	7370	0.0001	5e-05
7.38	0.00795	0.0013	0.0006	7380	0.0001	0.0001
7.39	0.0089	0.00125	0.00115	7390	5e-05	0
7.4	0.0085	0.0012	0.0005	7400	0.0001	0
7.41	0.00735	0.00115	0.00085	7410	0	0
7.42	0.0088	0.00115	0.0005	7420	0	0
7.43	0.0074	0.00155	0.00055	7430	5e-05	0.0001
7.44	0.0078	0.00105	0.0008	7440	5e-05	5e-05
7.45	0.00815	0.00105	0.0007	7450	0.00015	0
7.46	0.00845	0.0015	0.00075	7460	5e-05	0.00015
7.47	0.00905	0.00175	0.0007	7470	0.0001	5e-05
7.48	0.00845	0.0011	0.00085	7480	0	0
7.49	0.0075	0.00105	0.00065	7490	0.0001	0
7.5	0.00815	0.00095	0.0007	7500	5e-05	0
7.51	0.0078	0.0009	0.0004	7510	0	0
7.52	0.00795	0.00135	0.00055	7520	0	5e-05
7.53	0.0084	0.0012	0.00065	7530	0	5e-05
7.54	0.00885	0.00105	0.00065	7540	5e-05	0
7.55	0.0076	0.00115	0.001	7550	0.0001	0
7.56	0.0074	0.00085	0.00075	7560	5e-05	0
7.57	0.00765	0.00105	0.00105	7570	0	0.0001
7.58	0.008	0.00155	0.001	7580	0	0
7.59	0.0085	0.0013	0.0006	7590	0	0
7.6	0.008	0.0009	0.0005	7600	0	0.0001
7.61	0.00625	0.0011	0.0008	7610	5e-05	0
7.62	0.008	0.0013	0.00105	7620	0.0001	0
7.63	0.00745	0.00135	0.00075	7630	5e-05	0
7.64	0.0088	0.0014	0.0006	7640	5e-05	0
7.65	0.0071	0.0012	0.0008	7650	0	5e-05
7.66	0.0072	0.0011	0.00055	7660	5e-05	0
7.67	0.008	0.00105	0.0009	7670	5e-05	0.0001
7.68	0.00735	0.0017	0.00075	7680	5e-05	5e-05
7.69	0.00785	0.001	0.00055	7690	5e-05	0
7.7	0.0076	0.0012	0.0006	7700	5e-05	0
7.71	0.0087	0.0015	0.0008	7710	5e-05	0
7.72	0.00825	0.00095	0.00065	7720	5e-05	0
7.73	0.0079	0.0016	0.0004	7730	0	0
7.74	0.00715	0.001	0.00065	7740	0.0001	5e-05
7.75	0.00695	0.0014	0.0008	7750	5e-05	0
7.76	0.0085	0.00145	0.00075	7760	0	0.0001
7.77	0.00685	0.0015	0.00085	7770	5e-05	5e-05
7.78	0.0088	0.00115	0.00095	7780	0	0
7.79	0.00805	0.00105	0.00085	7790	0	5e-05
7.8	0.00805	0.0012	0.0009	7800	5e-05	0.00015
7.81	0.0079	0.0008	0.0006	7810	0	0.0001
7.82	0.00845	0.00105	0.00065	7820	5e-05	0
7.83	0.0084	0.0011	0.00055	7830	5e-05	0
7.84	0.0071	0.00135	0.00075	7840	5e-05	5e-05
7.85	0.0084	0.00085	0.0011	7850	5e-05	0
7.86	0.0082	0.001	0.00075	7860	5e-05	5e-05
7.87	0.00815	0.00095	0.0008	7870	0	0
7.88	0.00805	0.0012	0.00065	7880	5e-05	0
7.89	0.00795	0.0013	0.00095	7890	5e-05	0
7.9	0.00645	0.0008	0.00045	7900	0	0
7.91	0.0077	0.0007	0.00105	7910	0	0
7.92	0.0068	0.00095	0.0006	7920	0	5e-05
7.93	0.0074	0.0013	0.0007	7930	0	0
7.94	0.00725	0.00115	0.0006	7940	0	5e-05
7.95	0.00735	0.00135	0.00035	7950	0	0
7.96	0.00665	0.0014	0.0007	7960	0	0
7.97	0.0071	0.001	0.00085	7970	0	0
7.98	0.00755	0.00115	0.0007	7980	5e-05	0
7.99	0.0065	0.00115	0.0009	7990	5e-05	5e-05
8	0.00805	0.00045	0.00055	8000	0	5e-05
8.01	0.00735	0.00105	0.0004	8010	0.0001	0
8.02	0.00695	0.00125	0.0012	8020	5e-05	0
8.03	0.0087	0.0011	0.0006	8030	0	0
8.04	0.006	0.00105	0.0006	8040	0	0
8.05	0.008	0.0013	0.00075	8050	0	0
8.06	0.0082	0.0015	0.00075	8060	0	0
8.07	0.0079	0.0008	0.0007	8070	0	5e-05
8.08	0.0071	0.00135	0.0007	8080	0.0001	0
8.09	0.0078	0.00075	0.00075	8090	0.0001	0
8.1	0.00795	0.0009	0.001	8100	5e-05	5e-05
8.11	0.00685	0.0014	0.0006	8110	0.0001	0
8.12	0.00705	0.0012	0.00065	8120	5e-05	0.0001
8.13	0.00645	0.0009	0.0005	8130	5e-05	0
8.14	0.0075	0.00115	0.0007	8140	5e-05	5e-05
8.15	0.00755	0.00115	0.00075	8150	0.00015	5e-05
8.16	0.008	0.00045	0.0008	8160	5e-05	5e-05
8.17	0.00745	0.0013	0.0009	8170	5e-05	0
8.18	0.0065	0.0008	0.0008	8180	5e-05	5e-05
8.19	0.00745	0.00105	0.0007	8190	0	0.0001
8.2	0.00735	0.00075	0.00055	8200	0.0001	5e-05
8.21	0.00805	0.0017	0.00055	8210	5e-05	0.0001
8.22	0.0077	0.0011	0.00055	8220	0.00015	0
8.23	0.007	0.0009	0.0007	8230	5e-05	5e-05
8.24	0.0071	0.00095	0.0008	8240	5e-05	0
8.25	0.0067	0.0009	0.00095	8250	5e-05	0.0001
8.26	0.006	0.0014	0.00065	8260	0	0
8.27	0.0068	0.00105	0.0006	8270	5e-05	0.0001
8.28	0.0069	0.00145	0.0008	8280	0	0.0001
8.29	0.00795	0.0008	0.00055	8290	0.0001	0
8.3	0.0061	0.0011	0.001	8300	0	0
8.31	0.00725	0.0009	0.00075	8310	0.0001	0
8.32	0.0073	0.0011	0.0007	8320	0	0.0001
8.33	0.0065	0.0008	0.0007	8330	0	0.0001
8.34	0.0073	0.0008	0.00065	8340	0	0
8.35	0.00695	0.001	0.00075	8350	0.00015	5e-05
8.36	0.00705	0.00065	0.00125	8360	0.00025	0
8.37	0.00705	0.00115	0.00075	8370	0	0
8.38	0.0072	0.00105	0.00065	8380	0.0001	0.0001
8.39	0.0068	0.001	0.0006	8390	0	5e-05
8.4	0.00725	0.00065	0.0006	8400	5e-05	0.0001
8.41	0.0075	0.0006	0.00065	8410	0.0001	0
8.42	0.0074	0.0011	0.00065	8420	5e-05	0
8.43	0.0071	0.0009	0.00085	8430	0	5e-05
8.44	0.00765	0.00095	0.0008	8440	0	0.0001
8.45	0.00695	0.0012	0.00065	8450	0.0001	0
8.46	0.0065	0.0009	0.0009	8460	5e-05	5e-05
8.47	0.0069	0.0008	0.0008	8470	0	0
8.48	0.0062	0.00105	0.00055	8480	5e-05	0.0001
8.49	0.00615	0.00065	0.00065	8490	0	0
8.5	0.0081	0.0009	0.0007	8500	5e-05	0.0001
8.51	0.00615	0.001	0.00045	8510	0	5e-05
8.52	0.00625	0.00055	0.0008	8520	0	5e-05
8.53	0.0059	0.00145	0.0006	8530	5e-05	0
8.54	0.0061	0.00105	0.00055	8540	5e-05	0
8.55	0.00755	0.0011	0.00075	8550	5e-05	5e-05
8.56	0.00635	0.0009	0.0007	8560	0	0
8.57	0.00635	0.0013	0.0005	8570	0	0.00015
8.58	0.0074	0.00085	0.00105	8580	5e-05	5e-05
8.59	0.00615	0.00105	0.00085	8590	0.0001	0
8.6	0.00585	0.0011	0.0004	8600	0.00015	5e-05
8.61	0.00735	0.0009	0.00055	8610	0	0
8.62	0.00675	0.00125	0.0007	8620	0	0
8.63	0.0077	0.00085	0.001	8630	0.0001	0.00015
8.64	0.0059	0.0009	0.0005	8640	0	0.0002
8.65	0.0063	0.00095	0.0006	8650	5e-05	5e-05
8.66	0.0062	0.0006	0.001	8660	0	0
8.67	0.0062	0.00065	0.0007	8670	0	0
8.68	0.0054	0.00065	0.0006	8680	0	0.0001
8.69	0.0062	0.0011	0.0005	8690	5e-05	0
8.7	0.006	0.0011	0.0004	8700	5e-05	5e-05
8.71	0.0071	0.001	0.0008	8710	0.00015	5e-05
8.72	0.00725	0.0009	0.0007	8720	5e-05	5e-05
8.73	0.00575	0.00095	0.0004	8730	5e-05	0.0001
8.74	0.00695	0.0011	0.00045	8740	5e-05	0
8.75	0.00725	0.00065	0.00045	8750	0.0001	0
8.76	0.00685	0.00055	0.0006	8760	0	5e-05
8.77	0.00605	0.00085	0.0007	8770	0	0
8.78	0.00615	0.001	0.00075	8780	5e-05	0
8.79	0.00705	0.0015	0.00035	8790	0	5e-05
8.8	0.0063	0.00065	0.0007	8800	5e-05	5e-05
8.81	0.00725	0.00095	0.0006	8810	5e-05	0
8.82	0.00635	0.0009	0.0005	8820	0.00015	0.0001
8.83	0.0068	0.0008	0.00055	8830	0	0.0001
8.84	0.0063	0.0009	0.00095	8840	5e-05	5e-05
8.85	0.0064	0.001	0.00055	8850	0.0001	0.00015
8.86	0.0068	0.001	0.0008	8860	0	0.00015
8.87	0.00525	0.0007	0.00045	8870	0	0
8.88	0.00605	0.0011	0.0007	8880	5e-05	0
8.89	0.00605	0.00105	0.00075	8890	0.0003	5e-05
8.9	0.0068	0.0009	0.00065	8900	0.0001	0.0001
8.91	0.00665	0.0012	0.00055	8910	5e-05	5e-05
8.92	0.00585	0.00075	0.0005	8920	5e-05	0
8.93	0.00585	0.00085	0.00065	8930	0	0.0001
8.94	0.0062	0.0011	0.0005	8940	5e-05	5e-05
8.95	0.00635	0.00075	0.00055	8950	0.0001	0
8.96	0.00635	0.00075	0.0008	8960	0.0001	5e-05
8.97	0.00655	0.001	0.00085	8970	5e-05	0.0001
8.98	0.0063	0.00125	0.0007	8980	0	5e-05
8.99	0.00545	0.0006	0.0005	8990	0.0001	0
9	0.00615	0.0013	0.0007	9000	5e-05	5e-05
9.01	0.00675	0.0007	0.00085	9010	5e-05	0.0001
9.02	0.00615	0.0009	0.0005	9020	0	5e-05
9.03	0.00645	0.0008	0.00035	9030	5e-05	5e-05
9.04	0.00645	0.00135	0.00055	9040	0.0001	0
9.05	0.0063	0.00055	0.00065	9050	5e-05	0
9.06	0.00625	0.0013	0.0006	9060	5e-05	0
9.07	0.007	0.0006	0.00075	9070	0	0
9.08	0.00645	0.0008	0.0005	9080	5e-05	0
9.09	0.0063	0.0008	0.00035	9090	0	0
9.1	0.0068	0.0011	0.0005	9100	5e-05	5e-05
9.11	0.00545	0.00095	0.0007	9110	0	0.0001
9.12	0.0054	0.00085	0.0004	9120	5e-05	0.00015
9.13	0.0066	0.00045	0.00055	9130	0	0
9.14	0.00665	0.001	0.0006	9140	5e-05	5e-05
9.15	0.00575	0.00095	0.0007	9150	0.0001	5e-05
9.16	0.00635	0.0009	0.00115	9160	0.00015	0
9.17	0.005	0.0005	0.00095	9170	0.00015	0.0001
9.18	0.0062	0.0006	0.0005	9180	0	0.0001
9.19	0.00615	0.0009	0.00055	9190	0.0001	5e-05
9.2	0.00585	0.0012	0.0005	9200	5e-05	5e-05
9.21	0.0049	0.0007	0.00055	9210	5e-05	0.00015
9.22	0.00565	0.0009	0.0005	9220	5e-05	5e-05
9.23	0.0057	0.00065	0.00065	9230	0	0
9.24	0.0045	0.0006	0.0005	9240	0.00015	0
9.25	0.00585	0.00095	0.00035	9250	0.00025	5e-05
9.26	0.00645	0.00095	0.00065	9260	0	0
9.27	0.005	0.00105	0.00045	9270	5e-05	5e-05
9.28	0.0056	0.00085	0.00045	9280	5e-05	0.0001
9.29	0.00535	0.0009	0.00065	9290	0	0
9.3	0.00545	0.00125	0.0008	9300	0.0003	5e-05
9.31	0.00535	0.00075	0.00075	9310	0.0001	0
9.32	0.00635	0.00105	0.00055	9320	0	0
9.33	0.00525	0.00065	0.00055	9330	0.0001	0
9.34	0.00505	0.00045	0.00035	9340	0.0001	5e-05
9.35	0.00585	0.00085	0.00055	9350	5e-05	0
9.36	0.00505	0.0009	0.00055	9360	0.00015	0.0001
9.37	0.0054	0.00065	0.00055	9370	5e-05	0
9.38	0.00475	0.00095	0.0006	9380	0	5e-05
9.39	0.0063	0.00075	0.00065	9390	0.00015	0.00015
9.4	0.0066	0.0007	0.001	9400	0.0001	0
9.41	0.0059	0.0012	0.0005	9410	0.0001	0
9.42	0.00525	0.0005	0.00045	9420	0	5e-05
9.43	0.0055	0.0002	0.00075	9430	5e-05	5e-05
9.44	0.0057	0.00095	0.00055	9440	5e-05	0
9.45	0.0058	0.00085	0.00035	9450	5e-05	5e-05
9.46	0.0059	0.00095	0.00055	9460	5e-05	5e-05
9.47	0.00555	0.00085	0.0003	9470	0.0001	5e-05
9.48	0.00545	0.00085	0.0006	9480	0	0
9.49	0.006	0.0007	0.0004	9490	0	0
9.5	0.0067	0.001	0.00065	9500	0	5e-05
9.51	0.006	0.00055	0.0007	9510	0.0001	0
9.52	0.00525	0.0006	0.0008	9520	0.0001	0
9.53	0.0054	0.0008	0.00035	9530	0	0
9.54	0.00505	0.0008	0.00045	9540	0	0
9.55	0.00495	0.00095	0.00055	9550	0	0
9.56	0.00465	0.00075	0.0005	9560	0	0
9.57	0.0059	0.00085	0.0003	9570	5e-05	0
9.58	0.00485	0.0008	0.00055	9580	0.0001	5e-05
9.59	0.00595	0.00075	0.00055	9590	0	0.0001
9.6	0.00675	0.0008	0.0006	9600	0	0
9.61	0.0051	0.00075	0.0008	9610	0	0
9.62	0.00485	0.00095	0.0006	9620	0.0001	0
9.63	0.0047	0.0008	0.0005	9630	0	5e-05
9.64	0.00645	0.00085	0.00065	9640	0.0001	5e-05
9.65	0.0057	0.00055	0.00035	9650	0.0001	0.0001
9.66	0.0058	0.00045	0.0005	9660	0	5e-05
9.67	0.00575	0.0006	0.00065	9670	0	0
9.68	0.0057	0.00085	0.00065	9680	0.0001	0
9.69	0.0057	0.00085	0.0008	9690	0.0001	0.0001
9.7	0.0058	0.00115	0.00065	9700	5e-05	0.0001
9.71	0.0054	0.0005	0.0008	9710	5e-05	0
9.72	0.00565	0.0005	0.00035	9720	0	0
9.73	0.005	0.00115	0.0006	9730	0.0001	0
9.74	0.0051	0.001	0.0007	9740	0	5e-05
9.75	0.00605	0.0009	0.00085	9750	0.00015	0
9.76	0.0061	0.0007	0.0004	9760	5e-05	0
9.77	0.00535	0.0008	0.00055	9770	5e-05	0.0001
9.78	0.0052	0.001	0.0006	9780	0	0
9.79	0.00565	0.00085	0.0004	9790	5e-05	0
9.8	0.0049	0.0007	0.0007	9800	0	5e-05
9.81	0.00545	0.00075	0.00085	9810	0.00015	5e-05
9.82	0.0054	0.0007	0.0004	9820	5e-05	5e-05
9.83	0.0054	0.00115	0.001	9830	0.00025	0
9.84	0.0058	0.0007	0.00045	9840	0	0
9.85	0.0057	0.00065	0.0006	9850	5e-05	0.00015
9.86	0.00585	0.0011	0.00045	9860	0.0001	0.00015
9.87	0.0054	0.00095	0.0004	9870	0	0.0001
9.88	0.0049	0.00085	0.00095	9880	5e-05	5e-05
9.89	0.0054	0.0008	0.00025	9890	0	0.0001
9.9	0.0058	0.00085	0.0009	9900	5e-05	0
9.91	0.0052	0.00075	0.00075	9910	0.00015	5e-05
9.92	0.00525	0.00085	0.00045	9920	0	0
9.93	0.00475	0.0004	0.0008	9930	5e-05	0.0001
9.94	0.00535	0.00075	0.0004	9940	5e-05	5e-05
9.95	0.0053	0.0007	0.00045	9950	5e-05	0
9.96	0.00575	0.0007	0.00065	9960	5e-05	5e-05
9.97	0.0055	0.00085	0.0005	9970	0.0001	0
9.98	0.0056	0.00065	0.0004	9980	0	0.0001
9.99	0.0055	0.0006	0.00065	9990	0	0
10	0.0053	0.0006	0.00055	10000	0.00015	5e-05
10.01	0.0058	0.00085	0.0004	10010	0.0001	0.0001
10.02	0.0055	0.001	0.00025	10020	5e-05	0
10.03	0.00515	0.0005	0.00055	10030	5e-05	0.0001
10.04	0.0051	0.0008	0.00035	10040	5e-05	5e-05
10.05	0.00525	0.0006	0.00055	10050	5e-05	0
10.06	0.0049	0.00075	0.00085	10060	0	0
10.07	0.00555	0.0008	0.0005	10070	0	5e-05
10.08	0.005	0.00095	0.0006	10080	5e-05	5e-05
10.09	0.00465	0.00055	0.00025	10090	0.00015	5e-05
10.1	0.00565	0.00115	0.00075	10100	0.0001	0
10.11	0.00395	0.0006	0.0005	10110	0	5e-05
10.12	0.0052	0.00075	0.0009	10120	5e-05	0
10.13	0.006	0.00055	0.00035	10130	0	5e-05
10.14	0.00495	0.0005	0.00065	10140	0	0
10.15	0.0057	0.0005	0.00055	10150	5e-05	0.0001
10.16	0.004	0.00055	0.0003	10160	5e-05	0
10.17	0.00495	0.00075	0.0004	10170	5e-05	0
10.18	0.00585	0.00075	0.00035	10180	0.0001	0
10.19	0.00505	0.0008	0.00065	10190	5e-05	5e-05
10.2	0.00495	0.00055	0.0005	10200	5e-05	0.0001
10.21	0.00565	0.0006	0.00055	10210	0	5e-05
10.22	0.00555	0.0006	0.0003	10220	0	0
10.23	0.0052	0.00105	0.00035	10230	0	5e-05
10.24	0.005	0.00065	0.0004	10240	5e-05	0
10.25	0.00485	0.00055	0.0007	10250	0.00015	0.00015
10.26	0.0053	0.00055	0.00065	10260	0	0
10.27	0.0049	0.00055	0.0005	10270	5e-05	5e-05
10.28	0.00465	0.0007	0.00065	10280	0	0
10.29	0.0051	0.0008	0.0005	10290	0	5e-05
10.3	0.00565	0.00055	0.0006	10300	0.0001	0
10.31	0.00515	0.0007	0.0007	10310	5e-05	5e-05
10.32	0.00535	0.0006	0.0004	10320	5e-05	0
10.33	0.0045	0.0006	0.0006	10330	5e-05	0.0002
10.34	0.00555	0.00035	0.00035	10340	5e-05	5e-05
10.35	0.0051	0.0008	0.0003	10350	0.0001	5e-05
10.36	0.00525	0.0006	0.0008	10360	0.00015	0
10.37	0.005	0.001	0.00045	10370	0	0
10.38	0.00445	0.00055	0.00075	10380	5e-05	0
10.39	0.0048	0.00065	0.0005	10390	0	0.0001
10.4	0.0045	0.00055	0.00055	10400	0	5e-05
10.41	0.00615	0.0012	0.0005	10410	0.0001	5e-05
10.42	0.00505	0.00075	0.0006	10420	0	0
10.43	0.0048	0.0007	0.0008	10430	0.00015	0
10.44	0.0043	0.00055	0.00015	10440	0.0001	5e-05
10.45	0.00425	0.00095	0.00055	10450	0.0001	5e-05
10.46	0.0046	0.001	0.0006	10460	0	5e-05
10.47	0.00475	0.00075	0.00075	10470	0	5e-05
10.48	0.00495	0.00055	0.00025	10480	5e-05	0.0001
10.49	0.0048	0.0006	0.00045	10490	5e-05	0.0001
10.5	0.0052	0.001	0.00055	10500	0	0.0002
10.51	0.00475	0.00065	0.0007	10510	0.0001	0
10.52	0.0059	0.00095	0.00055	10520	0	5e-05
10.53	0.00475	0.0006	0.0006	10530	0	5e-05
10.54	0.0048	0.0012	0.0003	10540	5e-05	0
10.55	0.00485	0.0004	0.00075	10550	0	5e-05
10.56	0.00535	0.0006	0.00045	10560	0	0.0001
10.57	0.0049	0.00055	0.00035	10570	5e-05	0.0001
10.58	0.0043	0.00045	0.00075	10580	0.0001	0
10.59	0.00485	0.00045	0.0003	10590	0	5e-05
10.6	0.0051	0.0006	0.0006	10600	5e-05	0
10.61	0.0047	0.00095	0.00095	10610	0	0
10.62	0.0043	0.0005	0.00055	10620	0.0001	0.00015
10.63	0.005	0.0005	0.00045	10630	0.00015	5e-05
10.64	0.00425	0.00065	0.00025	10640	5e-05	0
10.65	0.0058	0.00045	0.00055	10650	5e-05	0.0001
10.66	0.00495	0.00045	0.0004	10660	0	0.0001
10.67	0.0043	0.00085	0.0008	10670	5e-05	5e-05
10.68	0.0046	0.0007	0.00055	10680	5e-05	0
10.69	0.00455	0.0007	0.0003	10690	5e-05	5e-05
10.7	0.00445	0.0006	0.0004	10700	0	5e-05
10.71	0.00465	0.00095	0.0008	10710	5e-05	0.0001
10.72	0.0051	0.00055	0.0005	10720	5e-05	5e-05
10.73	0.0047	0.0008	0.0008	10730	5e-05	0
10.74	0.00395	0.0005	0.00035	10740	0.0001	0
10.75	0.00505	0.00105	0.0006	10750	0.0001	0
10.76	0.00465	0.0008	0.00045	10760	5e-05	0.0001
10.77	0.00465	0.0011	0.0003	10770	5e-05	0
10.78	0.00505	0.0006	0.00045	10780	5e-05	5e-05
10.79	0.00545	0.00085	0.00045	10790	5e-05	0
10.8	0.0045	0.0005	0.0005	10800	0	5e-05
10.81	0.00475	0.00075	0.00045	10810	0.0001	0
10.82	0.00475	0.00095	0.00065	10820	0.0001	0
10.83	0.0052	0.00065	0.0006	10830	5e-05	0
10.84	0.00525	0.00065	0.00065	10840	0	0
10.85	0.00435	0.0006	0.0005	10850	5e-05	0
10.86	0.0043	0.0006	0.0004	10860	0.0002	0
10.87	0.00485	0.00055	0.00075	10870	0	0
10.88	0.0043	0.0007	0.00065	10880	5e-05	0
10.89	0.0046	0.00075	0.0004	10890	5e-05	0
10.9	0.0045	0.00085	0.00055	10900	0	0
10.91	0.0046	0.00065	0.00045	10910	5e-05	0.0001
10.92	0.0049	0.0005	0.0005	10920	0	0
10.93	0.00385	0.0007	0.00055	10930	0	0
10.94	0.00385	0.0007	0.00075	10940	0	5e-05
10.95	0.0039	0.00095	0.00035	10950	0.0001	5e-05
10.96	0.0053	0.0011	0.0005	10960	0.0001	5e-05
10.97	0.0054	0.0007	0.0003	10970	0.0002	0
10.98	0.00495	0.00065	0.0003	10980	0.0001	0
10.99	0.0044	0.0006	0.0007	10990	0	5e-05
11	0.0043	0.00045	0.00075	11000	0.00015	5e-05
11.01	0.00455	0.00065	0.00055	11010	5e-05	0
11.02	0.0038	0.00115	0.0002	11020	0	5e-05
11.03	0.0049	0.0009	0.00055	11030	0	5e-05
11.04	0.00485	0.00105	0.0005	11040	5e-05	0
11.05	0.00475	0.00095	0.0004	11050	0.0001	0
11.06	0.0049	0.0004	0.00055	11060	0	5e-05
11.07	0.00415	0.0008	0.00045	11070	5e-05	5e-05
11.08	0.00435	0.00035	0.00045	11080	5e-05	0
11.09	0.00485	0.00075	0.00075	11090	5e-05	0
11.1	0.00385	0.0009	0.00035	11100	0.0001	0
11.11	0.00415	0.0006	0.0006	11110	5e-05	0.0001
11.12	0.004	0.00065	0.0003	11120	0	5e-05
11.13	0.0046	0.0006	0.00055	11130	5e-05	0
11.14	0.00345	0.00045	0.0004	11140	0	0.0001
11.15	0.00425	0.00055	0.0004	11150	0	0.0001
11.16	0.0039	0.00075	0.0004	11160	0	5e-05
11.17	0.0045	0.0007	0.0004	11170	0	0
11.18	0.00505	0.0006	0.0004	11180	0	0
11.19	0.00435	0.0006	0.0007	11190	0	5e-05
11.2	0.00475	0.00045	0.00065	11200	5e-05	5e-05
11.21	0.0047	0.00065	0.0005	11210	0	0
11.22	0.0046	0.0007	0.00075	11220	5e-05	0.00015
11.23	0.004	0.00045	0.0005	11230	5e-05	0.0001
11.24	0.00355	0.0005	0.0004	11240	0.0001	0
11.25	0.0044	0.00085	0.0007	11250	5e-05	0.0001
11.26	0.0043	0.0007	0.0003	11260	0.0001	0.00015
11.27	0.00455	0.00075	0.00055	11270	0.0001	0
11.28	0.00495	0.0008	0.0006	11280	0	0
11.29	0.00425	0.00105	0.00045	11290	5e-05	5e-05
11.3	0.0043	0.00065	0.00015	11300	0.0001	0
11.31	0.00415	0.00075	0.00065	11310	5e-05	5e-05
11.32	0.0046	0.00075	0.00045	11320	0	0
11.33	0.00505	0.0007	0.0005	11330	0.0001	5e-05
11.34	0.0043	0.0007	0.0006	11340	5e-05	5e-05
11.35	0.0041	0.00065	0.0005	11350	5e-05	0.0001
11.36	0.00435	0.00085	0.00065	11360	5e-05	0
11.37	0.00485	0.00045	0.0006	11370	5e-05	0
11.38	0.00475	0.00045	0.00065	11380	5e-05	5e-05
11.39	0.0038	0.00055	0.00035	11390	5e-05	0
11.4	0.0036	0.00065	0.0007	11400	0.0001	0
11.41	0.0042	0.00065	0.0005	11410	0	5e-05
11.42	0.00435	0.00035	0.0004	11420	0	5e-05
11.43	0.0039	0.00035	0.00045	11430	0	0
11.44	0.00475	0.0004	0.00025	11440	0.0001	0
11.45	0.00385	0.00045	0.00035	11450	0	0.0001
11.46	0.0049	0.0006	0.0007	11460	0.00015	0.0001
11.47	0.004	0.00065	0.00055	11470	0.0001	0
11.48	0.00415	0.0008	0.0003	11480	5e-05	0
11.49	0.00355	0.0006	0.0004	11490	0	0.0001
11.5	0.0039	0.00045	0.00055	11500	0	5e-05
11.51	0.0041	0.00045	0.0005	11510	5e-05	5e-05
11.52	0.00385	0.0005	0.0006	11520	0	0
11.53	0.00375	0.0009	0.0004	11530	0.0001	0
11.54	0.0041	0.0007	0.00065	11540	5e-05	0
11.55	0.0034	0.0006	0.00035	11550	0.00015	0
11.56	0.00355	0.0006	0.00035	11560	0.0001	0
11.57	0.0051	0.0009	0.0005	11570	5e-05	0
11.58	0.0036	0.0005	0.00045	11580	5e-05	0.0001
11.59	0.0044	0.00025	0.00035	11590	0	5e-05
11.6	0.00385	0.0006	0.00035	11600	5e-05	5e-05
11.61	0.00385	0.00065	0.0004	11610	0.0001	5e-05
11.62	0.00465	0.00055	0.00035	11620	0.0002	0
11.63	0.00425	0.0006	0.00085	11630	0	5e-05
11.64	0.0039	0.00055	0.0004	11640	5e-05	0
11.65	0.00415	0.00055	0.00045	11650	0	0
11.66	0.0043	0.0008	0.00045	11660	5e-05	0
11.67	0.00325	0.0006	0.0007	11670	0.0001	0.0001
11.68	0.00395	0.00065	0.0007	11680	0	0.0001
11.69	0.00425	0.00055	0.0003	11690	5e-05	0
11.7	0.0044	0.0008	0.00055	11700	0	5e-05
11.71	0.0042	0.00055	0.0006	11710	5e-05	5e-05
11.72	0.00395	0.00075	0.00045	11720	0	0
11.73	0.0039	0.00055	0.0008	11730	5e-05	5e-05
11.74	0.00375	0.0007	0.00055	11740	5e-05	0
11.75	0.00395	0.00055	0.0003	11750	5e-05	0
11.76	0.0038	0.0007	0.00045	11760	5e-05	0.0001
11.77	0.0042	0.00045	0.00055	11770	0.0001	0.0001
11.78	0.0037	0.0008	0.0005	11780	0.00015	5e-05
11.79	0.00385	0.00095	0.0006	11790	5e-05	0
11.8	0.00385	0.0005	0.0006	11800	0	5e-05
11.81	0.0038	0.0004	0.0005	11810	5e-05	0.00015
11.82	0.00425	0.0007	0.0004	11820	5e-05	5e-05
11.83	0.00285	0.00055	0.0008	11830	0	0
11.84	0.0039	0.00015	0.00045	11840	5e-05	5e-05
11.85	0.0036	0.0005	0.0003	11850	0.00015	0.0002
11.86	0.004	0.0007	0.00085	11860	0	0
11.87	0.00415	0.0004	0.00025	11870	0.0001	5e-05
11.88	0.004	0.00095	0.0007	11880	0.0001	0
11.89	0.00385	0.00075	0.00055	11890	5e-05	0
11.9	0.00405	0.00045	0.0006	11900	0.0001	5e-05
11.91	0.0034	0.00065	0.0005	11910	0	0.0001
11.92	0.0034	0.0004	0.00045	11920	5e-05	0.0001
11.93	0.00455	0.0006	0.00055	11930	0	0
11.94	0.00315	0.00035	0.0004	11940	5e-05	5e-05
11.95	0.00435	0.0005	0.00075	11950	5e-05	0
11.96	0.0036	0.0003	0.00065	11960	5e-05	0
11.97	0.00415	0.00055	0.00055	11970	5e-05	0
11.98	0.00385	0.00095	0.0003	11980	5e-05	0.0001
11.99	0.004	0.0003	0.00045	11990	5e-05	0
12	0.0037	0.00055	0.00055	12000	0.0001	0
12.01	0.00315	0.00075	0.0004	12010	0	5e-05
12.02	0.00395	0.00065	0.0008	12020	5e-05	5e-05
12.03	0.00415	0.0011	0.0002	12030	0	5e-05
12.04	0.0041	0.00045	0.0006	12040	0.0001	0
12.05	0.0043	0.0007	0.00065	12050	0	0
12.06	0.00335	0.00065	0.00055	12060	0	0
12.07	0.00325	0.00035	0.00035	12070	0.0001	5e-05
12.08	0.0037	0.0004	0.0003	12080	5e-05	0
12.09	0.0032	0.00075	0.0005	12090	0	0
12.1	0.0041	0.00065	0.0007	12100	5e-05	5e-05
12.11	0.00315	0.0007	0.0007	12110	0	5e-05
12.12	0.00335	0.00035	0.00055	12120	0	0.0001
12.13	0.00375	0.0003	0.0005	12130	0	5e-05
12.14	0.00365	0.00035	0.0007	12140	0.00025	5e-05
12.15	0.00365	0.0007	0.0004	12150	0.0001	0.00015
12.16	0.00415	0.0001	0.00065	12160	0	0
12.17	0.00415	0.00065	0.0005	12170	5e-05	0
12.18	0.0037	0.00075	0.0004	12180	0	5e-05
12.19	0.0042	0.0006	0.00055	12190	5e-05	0
12.2	0.0038	0.00045	0.00065	12200	0.0001	5e-05
12.21	0.00345	0.00065	0.00025	12210	0.0001	5e-05
12.22	0.0035	0.0007	0.0006	12220	0	0.0001
12.23	0.0038	0.00035	0.00045	12230	0	5e-05
12.24	0.00375	0.0006	0.00015	12240	0.0001	0
12.25	0.0038	0.00065	0.00065	12250	5e-05	0
12.26	0.0032	0.0005	0.0003	12260	0	0.00015
12.27	0.00475	0.0006	0.0004	12270	0.0001	0
12.28	0.0041	0.0005	0.0004	12280	0.0001	0
12.29	0.003	0.00055	0.00035	12290	5e-05	5e-05
12.3	0.0035	0.0004	0.0004	12300	0.00025	5e-05
12.31	0.00305	0.0006	0.00045	12310	5e-05	5e-05
12.32	0.0039	0.0005	0.0003	12320	5e-05	0
12.33	0.00395	0.00055	0.0006	12330	0	5e-05
12.34	0.00355	0.00065	0.0006	12340	5e-05	5e-05
12.35	0.00315	0.0003	0.0004	12350	0	5e-05
12.36	0.0032	0.0006	0.0005	12360	0.00015	0.00015
12.37	0.0033	0.0006	0.00015	12370	0	0
12.38	0.00305	0.00065	0.00065	12380	5e-05	0.0001
12.39	0.00325	0.0004	0.00045	12390	5e-05	5e-05
12.4	0.00365	0.0006	0.00055	12400	0.0001	5e-05
12.41	0.00415	0.00055	0.00035	12410	0	0
12.42	0.00385	0.0005	0.00065	12420	0	0
12.43	0.0037	0.0005	0.0006	12430	5e-05	0.0001
12.44	0.00355	0.0002	0.00055	12440	0.0001	0.0001
12.45	0.00365	0.0009	0.0005	12450	5e-05	0
12.46	0.00325	0.00035	0.00055	12460	5e-05	0
12.47	0.0041	0.00055	0.00055	12470	5e-05	0.00015
12.48	0.004	0.0005	0.00045	12480	5e-05	5e-05
12.49	0.00375	0.00055	0.0003	12490	0	5e-05
12.5	0.00385	0.00045	0.0004	12500	0	0
12.51	0.0032	0.0003	0.0003	12510	0.0001	0
12.52	0.00355	0.00055	0.0004	12520	5e-05	0
12.53	0.00425	0.00035	0.0005	12530	0.0001	5e-05
12.54	0.00325	0.00055	0.0005	12540	0.00015	0
12.55	0.0032	0.00025	0.0005	12550	0.0001	0.00015
12.56	0.0042	0.00055	0.0003	12560	5e-05	0
12.57	0.0032	0.0005	0.0004	12570	5e-05	5e-05
12.58	0.00445	0.00095	0.00045	12580	5e-05	0
12.59	0.00385	0.0004	0.0005	12590	0	0
12.6	0.0035	0.00045	0.0005	12600	0.0001	5e-05
12.61	0.0032	0.00025	0.00085	12610	5e-05	0
12.62	0.00335	0.0006	0.00045	12620	5e-05	0
12.63	0.00295	0.00065	0.00065	12630	5e-05	0.00015
12.64	0.00325	0.00035	0.00045	12640	5e-05	0
12.65	0.0035	0.00055	0.0004	12650	0.00015	0
12.66	0.00305	0.0004	0.00045	12660	5e-05	0
12.67	0.00355	0.00065	0.00065	12670	0	5e-05
12.68	0.00415	0.0006	0.00035	12680	0	0
12.69	0.00405	0.00055	0.00055	12690	0.0001	0
12.7	0.0032	0.00075	0.0005	12700	5e-05	0
12.71	0.00365	0.0004	0.00055	12710	0	0.0001
12.72	0.00355	0.00055	0.00045	12720	5e-05	0
12.73	0.00415	0.00045	0.00065	12730	0	5e-05
12.74	0.0034	0.0004	0.0004	12740	0.0001	0
12.75	0.00355	0.0005	0.0006	12750	5e-05	0
12.76	0.00315	0.0005	0.00065	12760	5e-05	5e-05
12.77	0.00285	0.0004	0.00055	12770	5e-05	0
12.78	0.0035	0.00085	0.0003	12780	0	0.0001
12.79	0.00435	0.00035	0.00035	12790	0	5e-05
12.8	0.0037	0.0005	0.00035	12800	5e-05	5e-05
12.81	0.0037	0.0005	0.0003	12810	0	0.0001
12.82	0.0037	0.0005	0.0004	12820	0	5e-05
12.83	0.0027	0.00055	0.00055	12830	0.00015	0
12.84	0.0041	0.00065	0.00035	12840	0	0
12.85	0.00295	0.00065	0.00085	12850	0	0.0001
12.86	0.00385	0.0004	0.00035	12860	0	0
12.87	0.00335	0.00055	0.0005	12870	0	5e-05
12.88	0.00305	0.0005	0.0005	12880	0	5e-05
12.89	0.00385	0.0004	0.00045	12890	5e-05	0.0001
12.9	0.0034	0.00075	0.00075	12900	0	0
12.91	0.0033	0.0006	0.00025	12910	5e-05	0
12.92	0.0036	0.00065	0.00045	12920	0.00015	0
12.93	0.00405	0.00045	0.0001	12930	5e-05	5e-05
12.94	0.0036	0.00045	0.0004	12940	0.00015	0.0001
12.95	0.0033	0.00035	0.00035	12950	5e-05	0.0001
12.96	0.00335	0.00025	0.00035	12960	0	0
12.97	0.0034	0.00055	0.00025	12970	5e-05	0
12.98	0.003	0.00045	0.00035	12980	0.0001	0
12.99	0.0043	0.00035	0.0003	12990	0	5e-05
13	0.003	0.0005	0.0004	13000	5e-05	0
13.01	0.0044	0.0005	0.0008	13010	0	0.0001
13.02	0.00265	0.0005	0.00045	13020	0.0001	0
13.03	0.00295	0.0004	0.0005	13030	5e-05	0.0001
13.04	0.0027	0.00025	0.0007	13040	0.00015	0
13.05	0.0032	0.00045	0.0005	13050	0	5e-05
13.06	0.0025	0.00055	0.00055	13060	0	0.0001
13.07	0.0029	0.00065	0.00035	13070	0.0001	5e-05
13.08	0.0045	0.0004	0.00065	13080	5e-05	0.0001
13.09	0.0034	0.0006	0.0004	13090	5e-05	0
13.1	0.0035	0.00035	0.0003	13100	5e-05	5e-05
13.11	0.0035	0.00045	0.0008	13110	5e-05	0
13.12	0.00405	0.00055	0.0002	13120	5e-05	5e-05
13.13	0.0035	0.00065	0.00095	13130	0.0001	0.00015
13.14	0.0035	0.0006	0.0005	13140	0.0001	5e-05
13.15	0.00245	0.00045	0.00055	13150	0.0001	0
13.16	0.0034	0.00035	0.0004	13160	0	0
13.17	0.0034	0.00045	0.0006	13170	0	5e-05
13.18	0.0035	0.0001	0.00035	13180	5e-05	0
13.19	0.003	0.0003	0.00065	13190	5e-05	5e-05
13.2	0.0036	0.0007	0.0006	13200	5e-05	0
13.21	0.00305	0.0005	0.00045	13210	0	0
13.22	0.00385	0.0006	0.00025	13220	0.0001	5e-05
13.23	0.00355	0.00055	0.0004	13230	5e-05	0
13.24	0.0036	0.00045	0.0005	13240	5e-05	5e-05
13.25	0.00375	0.00055	0.00045	13250	5e-05	0
13.26	0.00395	0.00095	0.0006	13260	5e-05	0
13.27	0.00325	0.0005	0.0005	13270	0.0002	5e-05
13.28	0.00305	0.0004	0.00035	13280	0	5e-05
13.29	0.0028	0.0005	0.00035	13290	0.0001	0
13.3	0.003	0.00025	0.0004	13300	5e-05	0
13.31	0.004	0.0004	0.00025	13310	5e-05	5e-05
13.32	0.00395	0.0003	0.00025	13320	5e-05	0
13.33	0.0024	0.0006	0.0002	13330	5e-05	0
13.34	0.0035	0.0003	0.00055	13340	0	5e-05
13.35	0.00305	0.00045	0.00055	13350	5e-05	5e-05
13.36	0.00265	0.00055	0.0004	13360	5e-05	0
13.37	0.00315	0.00035	0.00065	13370	5e-05	5e-05
13.38	0.0037	0.00065	0.0007	13380	0	0
13.39	0.0033	0.0006	0.0003	13390	0	0
13.4	0.0027	0.00045	0.00075	13400	0.00015	0
13.41	0.00365	0.0004	0.00075	13410	5e-05	5e-05
13.42	0.0025	0.0004	0.0005	13420	0	5e-05
13.43	0.00345	0.0005	0.00035	13430	0	5e-05
13.44	0.00335	0.00055	0.0002	13440	0	0
13.45	0.00315	0.0004	0.0004	13450	0	0
13.46	0.0035	0.00055	0.0006	13460	0.0001	0
13.47	0.0031	0.00035	0.00045	13470	5e-05	0
13.48	0.0039	0.00045	0.0003	13480	5e-05	0
13.49	0.0035	0.00035	0.00055	13490	5e-05	0
13.5	0.0032	0.0005	0.0005	13500	5e-05	0
13.51	0.0033	0.0006	0.00045	13510	0	0
13.52	0.00305	0.0001	0.00035	13520	5e-05	0
13.53	0.00295	0.0004	0.0004	13530	0.0001	0.00015
13.54	0.0029	0.00065	0.0003	13540	0	0.00015
13.55	0.0032	0.00035	0.0005	13550	5e-05	0.0001
13.56	0.00355	0.0007	0.00035	13560	0	0.0001
13.57	0.00355	0.0006	0.00035	13570	0	5e-05
13.58	0.0031	0.0005	0.0003	13580	5e-05	0
13.59	0.00315	0.00055	0.00055	13590	5e-05	0
13.6	0.0037	0.00065	0.00055	13600	0	0.0001
13.61	0.0038	0.00075	0.0004	13610	0.0002	5e-05
13.62	0.00335	0.00065	0.0005	13620	0	0
13.63	0.00285	0.00035	0.00045	13630	0.0001	5e-05
13.64	0.00295	0.0005	0.00035	13640	0	0
13.65	0.00375	0.0004	0.0006	13650	0.0001	5e-05
13.66	0.0032	0.00035	0.0006	13660	0.0001	0
13.67	0.00255	0.00045	0.0005	13670	0.00015	0
13.68	0.0027	0.0005	0.00045	13680	0.0001	0
13.69	0.0027	0.00055	0.00055	13690	0	0.0001
13.7	0.0032	0.00045	0.0005	13700	5e-05	0.0001
13.71	0.0038	0.00085	0.0005	13710	0.0001	5e-05
13.72	0.0029	0.0004	0.0003	13720	5e-05	5e-05
13.73	0.00285	0.0007	0.00035	13730	5e-05	5e-05
13.74	0.00265	0.00035	0.0003	13740	0.0001	0
13.75	0.00345	0.0002	0.0004	13750	0	0.00015
13.76	0.00325	0.0005	0.00025	13760	0	5e-05
13.77	0.00375	0.00045	0.0005	13770	5e-05	0
13.78	0.00265	0.00065	0.00045	13780	5e-05	0
13.79	0.00255	0.00065	0.0004	13790	5e-05	0
13.8	0.00285	0.0005	0.00045	13800	0	5e-05
13.81	0.0032	0.0003	0.0003	13810	0	0
13.82	0.0031	0.0003	0.00025	13820	0	0
13.83	0.0029	0.00055	0.0004	13830	5e-05	0.00015
13.84	0.00325	0.00045	0.0003	13840	5e-05	0.0001
13.85	0.0034	0.00025	0.0004	13850	5e-05	5e-05
13.86	0.0033	0.00075	0.0003	13860	0	0.0001
13.87	0.0034	0.0006	0.00035	13870	0	0
13.88	0.0035	0.001	0.0005	13880	0.00015	0
13.89	0.00275	0.0002	0.0004	13890	0	0
13.9	0.0029	0.0004	0.0007	13900	5e-05	0
13.91	0.0029	0.0003	0.0003	13910	0.0001	0
13.92	0.0024	0.0006	0.00045	13920	0	0
13.93	0.0023	0.00035	0.0001	13930	0.0001	0
13.94	0.0028	0.00055	0.00065	13940	5e-05	0
13.95	0.00265	0.0003	0.0007	13950	5e-05	0.0001
13.96	0.0032	0.0004	0.0004	13960	5e-05	0
13.97	0.00265	0.00035	0.0003	13970	5e-05	0
13.98	0.00285	0.00025	0.0006	13980	5e-05	0
13.99	0.00295	0.00055	0.00055	13990	0	0
14	0.00245	0.00025	0.0003	14000	0.0001	0
14.01	0.0036	0.00015	0.00045	14010	5e-05	5e-05
14.02	0.0024	0.00045	0.0005	14020	0	0
14.03	0.0029	0.0004	0.0003	14030	0	0
14.04	0.0033	0.0007	0.00035	14040	0	0
14.05	0.0025	0.00045	0.0003	14050	0	5e-05
14.06	0.00295	0.0004	0.00045	14060	0	0
14.07	0.00255	0.0006	0.00065	14070	0	0
14.08	0.0032	0.00045	0.00035	14080	0	0
14.09	0.003	0.00055	0.0007	14090	0.00015	5e-05
14.1	0.0029	0.00045	0.0003	14100	5e-05	5e-05
14.11	0.0031	0.0006	0.00025	14110	0	5e-05
14.12	0.0032	0.00025	0.00035	14120	5e-05	0
14.13	0.003	0.00045	0.0005	14130	0.0001	0
14.14	0.00215	0.00035	0.0005	14140	5e-05	5e-05
14.15	0.0027	0.00065	0.0006	14150	0	0.0001
14.16	0.00235	0.0004	0.00035	14160	0	5e-05
14.17	0.00295	0.0007	0.00065	14170	5e-05	0.0001
14.18	0.0026	0.00045	0.0004	14180	0.00015	0
14.19	0.00235	0.0005	0.0005	14190	0	5e-05
14.2	0.0034	0.0004	0.00055	14200	0	0.0001
14.21	0.0027	0.00045	0.00055	14210	0.00015	0
14.22	0.0027	0.0006	0.0005	14220	5e-05	0
14.23	0.0032	0.00035	0.00075	14230	0	0.0001
14.24	0.00345	0.00035	0.0006	14240	0.0001	0
14.25	0.0025	0.0005	0.00085	14250	0.0001	5e-05
14.26	0.0029	0.00055	0.0004	14260	0.0001	0
14.27	0.0032	0.00065	0.00055	14270	5e-05	0
14.28	0.0024	0.00045	0.00035	14280	0	0
14.29	0.0035	0.0005	0.0006	14290	0	0
14.3	0.0028	0.0003	0.00035	14300	0	5e-05
14.31	0.003	0.00075	0.00025	14310	5e-05	0.0001
14.32	0.00285	0.0006	0.00025	14320	0	0
14.33	0.0023	0.00045	0.0004	14330	5e-05	0
14.34	0.0031	0.00035	0.00025	14340	0	0
14.35	0.0031	0.0008	0.00035	14350	5e-05	0
14.36	0.00275	0.00035	0.00025	14360	0	0
14.37	0.0033	0.00035	0.00035	14370	0	5e-05
14.38	0.0025	0.0002	0.0003	14380	0	5e-05
14.39	0.0027	0.0003	0.00055	14390	0	0
14.4	0.00275	0.00045	0.00035	14400	0	0
14.41	0.0031	0.00045	0.00025	14410	0	0
14.42	0.00245	0.00045	0.00045	14420	5e-05	5e-05
14.43	0.00235	0.0001	0.00045	14430	0	0.0001
14.44	0.0026	0.00045	0.00035	14440	0.00015	5e-05
14.45	0.0022	0.0002	0.0003	14450	0.00015	5e-05
14.46	0.00295	0.00015	0.00025	14460	5e-05	0
14.47	0.00295	0.00035	0.00065	14470	5e-05	0.0001
14.48	0.00295	0.00065	0.0006	14480	5e-05	5e-05
14.49	0.00245	0.0005	0.0004	14490	0	5e-05
14.5	0.00265	0.0002	0.00045	14500	5e-05	5e-05
14.51	0.00255	0.0005	0.00055	14510	5e-05	0.0001
14.52	0.0027	0.0004	0.0004	14520	0.0001	0
14.53	0.0024	0.00075	0.0005	14530	5e-05	5e-05
14.54	0.00255	0.00055	0.0003	14540	5e-05	5e-05
14.55	0.0031	0.0006	0.0003	14550	0	5e-05
14.56	0.00255	0.0005	0.00055	14560	0	5e-05
14.57	0.0028	0.00035	0.00075	14570	0.00015	0
14.58	0.0031	0.0003	0.0003	14580	0	0
14.59	0.00245	0.00045	0.00025	14590	0.00015	0
14.6	0.00265	0.0004	0.00045	14600	0	0.00015
14.61	0.0028	0.0003	0.00025	14610	5e-05	5e-05
14.62	0.0027	0.00035	0.0002	14620	0	0
14.63	0.00275	0.00045	0.0005	14630	0	0.00015
14.64	0.00275	0.00055	0.0005	14640	0.0001	5e-05
14.65	0.0024	0.0003	0.0005	14650	0	0
14.66	0.00235	0.00075	0.0005	14660	0.0001	0.0001
14.67	0.0026	0.00055	0.0004	14670	0	5e-05
14.68	0.003	0.0002	0.0006	14680	0	0
14.69	0.0026	0.00025	0.00025	14690	5e-05	0
14.7	0.00305	0.00045	0.0005	14700	0	5e-05
14.71	0.0032	0.00055	0.00045	14710	5e-05	0
14.72	0.0023	0.00045	0.0003	14720	0	5e-05
14.73	0.00245	0.0003	0.0006	14730	0.0001	0
14.74	0.00225	0.00055	0.0006	14740	5e-05	0
14.75	0.00225	0.0004	0.0006	14750	5e-05	0
14.76	0.0031	0.0002	0.0003	14760	0.00015	0
14.77	0.00235	0.00025	0.00045	14770	5e-05	0
14.78	0.00295	0.00045	0.0004	14780	0	0
14.79	0.00315	0.00055	0.00035	14790	5e-05	0
14.8	0.0027	0.00055	0.0003	14800	0	5e-05
14.81	0.003	0.00085	0.0003	14810	5e-05	0
14.82	0.002	0.0007	0.00055	14820	0	0
14.83	0.00325	0.00035	0.00035	14830	0	5e-05
14.84	0.0032	0.0003	0.0004	14840	5e-05	5e-05
14.85	0.00285	0.00045	0.0003	14850	5e-05	0
14.86	0.00235	0.0004	0.0004	14860	0	5e-05
14.87	0.00275	0.0006	0.00055	14870	0	0
14.88	0.00265	0.00025	0.00025	14880	5e-05	0.00015
14.89	0.00275	0.0003	0.00045	14890	0	0
14.9	0.003	0.0003	0.0005	14900	0	5e-05
14.91	0.00285	0.0003	0.0005	14910	0.0001	0
14.92	0.00215	0.00045	0.0003	14920	5e-05	5e-05
14.93	0.0027	0.0004	0.0003	14930	0	0
14.94	0.00225	0.00045	0.00035	14940	0.00015	5e-05
14.95	0.00215	0.00065	0.0005	14950	5e-05	5e-05
14.96	0.00275	0.00045	0.00045	14960	0.00015	0.0001
14.97	0.00245	0.0004	0.0005	14970	5e-05	0
14.98	0.002	0.00015	0.0002	14980	0.00015	0
14.99	0.0027	0.0001	0.0005	14990	5e-05	0
15	0.0029	0.00045	0.0004	15000	5e-05	5e-05
15.01	0.00295	0.0005	0.00075	15010	0	5e-05
15.02	0.00225	0.00035	0.0004	15020	0	5e-05
15.03	0.0026	0.00035	0.00045	15030	0.0001	5e-05
15.04	0.0027	0.00035	0.0003	15040	0	5e-05
15.05	0.00235	0.00055	0.0002	15050	0.0001	0
15.06	0.0024	0.0003	0.0003	15060	0	0
15.07	0.0025	0.0003	0.0005	15070	5e-05	0
15.08	0.00275	0.0005	0.0002	15080	0	5e-05
15.09	0.00225	0.00055	0.0002	15090	0	5e-05
15.1	0.0019	0.0003	0.0004	15100	0	0
15.11	0.00225	0.0005	0.00045	15110	0.0001	0
15.12	0.0026	0.0005	0.00045	15120	0.00015	0
15.13	0.00235	0.0006	0.00045	15130	5e-05	5e-05
15.14	0.00285	0.0002	0.0004	15140	5e-05	5e-05
15.15	0.00265	0.00025	0.00025	15150	0	5e-05
15.16	0.00235	0.00035	0.0002	15160	0	0
15.17	0.003	0.00015	0.00035	15170	0.00015	5e-05
15.18	0.00225	0.0003	0.0005	15180	5e-05	0
15.19	0.0025	0.0005	0.00035	15190	0	0
15.2	0.00225	0.00025	0.0004	15200	0	0.0001
15.21	0.00285	0.00055	0.00025	15210	5e-05	0
15.22	0.0022	0.00065	0.00035	15220	0.00015	0
15.23	0.0026	0.0003	0.00035	15230	5e-05	0
15.24	0.00255	0.00025	0.00055	15240	5e-05	0
15.25	0.0024	0.00055	0.00035	15250	0	0
15.26	0.0026	0.00045	0.0003	15260	0	0
15.27	0.0023	0.0003	0.00045	15270	0	0
15.28	0.00205	0.0004	0.0004	15280	0	0
15.29	0.00185	5e-05	0.00035	15290	0.0001	0
15.3	0.00245	0.00045	0.00045	15300	0	0
15.31	0.003	0.00035	0.0004	15310	0	0.00015
15.32	0.002	0.0006	0.00025	15320	0.0001	0
15.33	0.00275	0.00045	0.0004	15330	5e-05	0
15.34	0.00225	0.00035	0.00035	15340	5e-05	5e-05
15.35	0.00215	0.00055	0.0004	15350	5e-05	0
15.36	0.0021	0.0004	0.00035	15360	0	0.00015
15.37	0.00185	0.0006	0.0004	15370	0	0.0002
15.38	0.00215	0.00025	0.00055	15380	0.0001	5e-05
15.39	0.00215	0.00015	0.00025	15390	0	0.0001
15.4	0.0025	0.0004	0.0001	15400	0	0.0001
15.41	0.0028	0.0004	0.00035	15410	5e-05	5e-05
15.42	0.00235	0.0003	0.00045	15420	0	5e-05
15.43	0.0022	0.0004	0.0007	15430	0	0.0001
15.44	0.00225	0.00025	0.0006	15440	0	0
15.45	0.00295	0.00045	0.00025	15450	0	0
15.46	0.0025	0.00025	0.00045	15460	0	5e-05
15.47	0.00305	0.0004	0.0005	15470	5e-05	0
15.48	0.00225	0.00025	0.00035	15480	0	5e-05
15.49	0.0029	0.00025	0.0004	15490	0	0
15.5	0.00285	0.00025	0.00035	15500	0	0
15.51	0.00185	0.00045	0.0006	15510	5e-05	0
15.52	0.00275	0.0005	0.00055	15520	5e-05	0
15.53	0.0031	0.00045	0.0005	15530	0	0
15.54	0.0022	0.00025	0.0002	15540	0	5e-05
15.55	0.0024	0.0003	0.00055	15550	5e-05	5e-05
15.56	0.00215	0.00035	0.00055	15560	5e-05	5e-05
15.57	0.00245	0.00065	0.00035	15570	0.00015	0
15.58	0.0025	0.0003	0.0004	15580	0	0
15.59	0.0024	0.0003	0.0006	15590	0	0
15.6	0.0025	0.00035	0.0004	15600	0.0001	0.00015
15.61	0.00235	0.0005	0.0002	15610	5e-05	0
15.62	0.0018	0.00025	0.0006	15620	0	0
15.63	0.0026	0.00025	0.0004	15630	0	5e-05
15.64	0.0023	0.00035	0	15640	0	5e-05
15.65	0.00295	0.0003	0.0002	15650	5e-05	5e-05
15.66	0.00305	0.0003	0.0005	15660	5e-05	0
15.67	0.00195	0.00035	0.00055	15670	0	0
15.68	0.00205	0.00035	0.00045	15680	5e-05	0
15.69	0.0023	0.0001	0.00055	15690	0	5e-05
15.7	0.0023	0.0005	0.00045	15700	5e-05	0.0001
15.71	0.0023	0.0003	0.0006	15710	0	0
15.72	0.00235	0.0005	0.00055	15720	5e-05	0
15.73	0.00245	0.00035	0.0004	15730	5e-05	0
15.74	0.003	0.0004	0.0002	15740	0	5e-05
15.75	0.00225	0.0005	0.00055	15750	0	0
15.76	0.00215	0.00045	0.00015	15760	0.0001	0.0001
15.77	0.0023	0.0007	0.00035	15770	5e-05	0
15.78	0.002	0.0003	0.0005	15780	0	0
15.79	0.0027	0.00035	0.0005	15790	5e-05	0.0001
15.8	0.00225	0.00055	0.0005	15800	5e-05	0
15.81	0.00225	0.00025	0.0007	15810	5e-05	0
15.82	0.0026	5e-05	0.0002	15820	5e-05	0
15.83	0.0027	0.0006	0.0004	15830	5e-05	0
15.84	0.00235	0.0003	0.0002	15840	0	0
15.85	0.00275	0.00035	0.00035	15850	0	0.0001
15.86	0.00205	0.0003	0.0005	15860	5e-05	5e-05
15.87	0.00225	0.00035	0.00045	15870	0	0.0001
15.88	0.0025	0.00065	0.00035	15880	5e-05	0.0002
15.89	0.002	0.0003	0.0007	15890	0	0
15.9	0.0023	0.00045	0.00065	15900	5e-05	5e-05
15.91	0.0028	0.00015	0.00035	15910	0	0.0001
15.92	0.00245	0.0001	0.0004	15920	5e-05	0
15.93	0.00245	0.00065	0.0007	15930	5e-05	0
15.94	0.0023	0.0002	0.0002	15940	5e-05	5e-05
15.95	0.00235	0.00045	0.00045	15950	5e-05	0
15.96	0.00275	0.0002	0.00035	15960	0	5e-05
15.97	0.0022	0.00035	0.0005	15970	0	0.0001
15.98	0.0023	0.00055	0.0002	15980	0	0
15.99	0.00225	0.0002	0.00025	15990	0.0002	0.0001
16	0.0021	0.0003	0.0006	16000	5e-05	0
16.01	0.00225	0.0004	0.0002	16010	0	0
16.02	0.0024	0.00035	0.00045	16020	5e-05	0
16.03	0.0028	0.0004	0.00035	16030	0.0003	0
16.04	0.0026	0.00035	0.00025	16040	0	5e-05
16.05	0.00185	0.0003	0.0004	16050	0.0001	5e-05
16.06	0.0025	0.0001	0.00045	16060	0.00015	0
16.07	0.002	0.0005	0.00055	16070	0.0001	0
16.08	0.00235	0.00015	0.0005	16080	0.0001	5e-05
16.09	0.00265	0.0001	0.0004	16090	0	5e-05
16.1	0.00185	0.0007	0.0004	16100	0	0
16.11	0.0022	0.0004	0.00055	16110	5e-05	0
16.12	0.00285	0.0003	0.00035	16120	0	0
16.13	0.0023	0.0004	0.00065	16130	0	0
16.14	0.0016	0.00025	0.00035	16140	5e-05	5e-05
16.15	0.0021	0.00035	0.0003	16150	5e-05	0
16.16	0.0024	0.0006	0.0004	16160	0	0.0001
16.17	0.0024	0.00015	0.0006	16170	5e-05	5e-05
16.18	0.00195	0.00045	0.00035	16180	0	0
16.19	0.00175	0.00015	0.00035	16190	0	0
16.2	0.00225	0.00035	0.0004	16200	0	5e-05
16.21	0.00195	0.0004	0.0004	16210	0.0001	0
16.22	0.0018	0.00045	0.0004	16220	0.00015	0.0001
16.23	0.00255	0.00015	0.0003	16230	5e-05	0
16.24	0.00215	0.0005	0.00035	16240	5e-05	0
16.25	0.002	0.0004	0.0004	16250	5e-05	0
16.26	0.00205	0.00035	0.00085	16260	0	0
16.27	0.00205	0.0002	0.0001	16270	5e-05	0
16.28	0.00185	0.00025	0.00045	16280	0	0
16.29	0.0032	0.00045	0.00035	16290	0	5e-05
16.3	0.00285	0.00025	0.0006	16300	0	5e-05
16.31	0.00185	0.00055	0.00025	16310	0	0
16.32	0.00215	0.00055	0.0005	16320	0	0
16.33	0.0022	0.00015	0.00035	16330	0	0
16.34	0.00205	0.00035	0.0002	16340	0	0
16.35	0.0022	0.0003	0.00045	16350	5e-05	0
16.36	0.00225	0.0003	0.00045	16360	5e-05	0.00015
16.37	0.0025	0.00035	0.0004	16370	0	5e-05
16.38	0.0024	0.00025	0.0003	16380	0	0
16.39	0.0023	0.00025	0.0004	16390	5e-05	5e-05
16.4	0.00205	0.0004	0.0004	16400	5e-05	5e-05
16.41	0.00285	0.0003	0.00065	16410	5e-05	0.0001
16.42	0.00325	0.0003	0.0006	16420	0.0001	5e-05
16.43	0.0022	0.00025	0.0002	16430	5e-05	0
16.44	0.0018	0.00025	0.0004	16440	5e-05	5e-05
16.45	0.00195	0.00015	0.00015	16450	0	0.0001
16.46	0.00265	0.0003	0.0006	16460	0	5e-05
16.47	0.0022	0.0005	0.0004	16470	5e-05	0
16.48	0.00215	0.0003	0.00035	16480	0.0001	0
16.49	0.00205	0.00055	0.00045	16490	0	5e-05
16.5	0.0022	0.0003	0.00035	16500	5e-05	5e-05
16.51	0.00195	0.00035	0.00035	16510	5e-05	5e-05
16.52	0.0028	0.00045	0.0004	16520	0.00015	0
16.53	0.0021	0.00055	0.00045	16530	0.00015	0
16.54	0.00195	0.00035	0.00035	16540	0.0001	0
16.55	0.0013	0.00045	5e-05	16550	0	5e-05
16.56	0.0019	0.00045	0.0004	16560	0	0
16.57	0.0027	0.0004	0.00025	16570	0.00015	5e-05
16.58	0.0023	0.0003	0.0003	16580	5e-05	0
16.59	0.00235	0.0003	0.00045	16590	0	5e-05
16.6	0.00205	0.0005	0.00045	16600	0	0.0001
16.61	0.00185	0.0003	0.00025	16610	0.0001	0
16.62	0.00255	0.0004	0.00035	16620	5e-05	0
16.63	0.00215	0.0003	0.00025	16630	0.0001	5e-05
16.64	0.0017	0.00025	0.00025	16640	5e-05	5e-05
16.65	0.00225	0.00025	0.0003	16650	0.00015	0
16.66	0.0017	0.0005	0.0005	16660	5e-05	0
16.67	0.00235	0.00045	0.00025	16670	0.0001	0
16.68	0.0018	0.0005	0.0005	16680	0.00015	0
16.69	0.002	0.00015	0.00035	16690	0	5e-05
16.7	0.002	0.00025	0.0003	16700	0.0001	0
16.71	0.0021	0.00035	0.00045	16710	5e-05	5e-05
16.72	0.0013	0.0003	0.0005	16720	0	0.0001
16.73	0.00235	0.0002	0.00035	16730	0	0
16.74	0.0018	0.0004	0.0005	16740	0	5e-05
16.75	0.00185	0.0004	0.0003	16750	5e-05	5e-05
16.76	0.00185	0.0005	0.0005	16760	5e-05	0
16.77	0.0026	0.00025	0.0005	16770	0	0
16.78	0.0017	0.0004	0.00025	16780	0.0001	0
16.79	0.00235	0.00015	0.0002	16790	0.0002	0
16.8	0.00215	0.00025	0.00025	16800	0.0001	5e-05
16.81	0.00245	0.00055	0.0003	16810	5e-05	0.00015
16.82	0.0017	0.00025	0.0002	16820	5e-05	0.0001
16.83	0.00195	0.00015	0.0004	16830	0.0001	5e-05
16.84	0.00275	0.00045	0.00065	16840	5e-05	5e-05
16.85	0.00175	0.00045	0.00045	16850	0	0
16.86	0.00145	0.00045	0.00025	16860	0.0001	0
16.87	0.00225	0.0005	0.00035	16870	0.0001	0
16.88	0.00245	0.0005	0.0006	16880	5e-05	5e-05
16.89	0.00225	0.0004	0.0004	16890	0	5e-05
16.9	0.0022	0.00015	0.00035	16900	5e-05	0
16.91	0.00195	0.00045	0.00035	16910	0.0001	0
16.92	0.0016	0.0002	0.00055	16920	5e-05	5e-05
16.93	0.0017	0.0005	0.0004	16930	0.0001	5e-05
16.94	0.00145	0.00035	0.00035	16940	5e-05	5e-05
16.95	0.0022	0.00015	0.0004	16950	0.0001	5e-05
16.96	0.00225	0.0002	0.0005	16960	5e-05	0
16.97	0.0023	0.0004	0.00025	16970	5e-05	0.0001
16.98	0.0018	0.00045	0.0002	16980	5e-05	5e-05
16.99	0.00155	0.00045	0.00025	16990	0.0001	0
17	0.00225	0.00055	0.00045	17000	5e-05	5e-05
17.01	0.00235	0.00015	0.00025	17010	0	5e-05
17.02	0.0019	0.00015	0.00025	17020	5e-05	0.0002
17.03	0.0022	0.00035	0.00045	17030	0.0001	0
17.04	0.00185	0.0003	0.00035	17040	5e-05	5e-05
17.05	0.00235	0.0003	0.0004	17050	5e-05	0.0001
17.06	0.00165	0.0003	0.0004	17060	0.0001	0
17.07	0.00215	0.00015	0.0004	17070	5e-05	0
17.08	0.00185	0.0003	0.0003	17080	0	0.00015
17.09	0.0014	0.00035	0.00065	17090	0	0.00015
17.1	0.00165	0.00035	0.0004	17100	0.0001	0
17.11	0.0018	0.00035	0.0002	17110	0.0001	0
17.12	0.0018	0.00045	0.00045	17120	5e-05	0
17.13	0.0019	0.0004	0.0006	17130	5e-05	5e-05
17.14	0.002	0.0001	0.0004	17140	5e-05	5e-05
17.15	0.0025	0.0002	0.00075	17150	5e-05	0.0001
17.16	0.00185	0.0003	0.0004	17160	5e-05	0
17.17	0.00175	0.00055	0.0003	17170	0	0
17.18	0.00235	0.00025	0.00045	17180	5e-05	5e-05
17.19	0.0019	0.0004	0.00035	17190	5e-05	5e-05
17.2	0.0021	0.00065	0.0004	17200	0	0
17.21	0.0024	5e-05	0.00045	17210	0	5e-05
17.22	0.00235	0.00025	0.0003	17220	0.0001	0
17.23	0.0023	5e-05	0.00045	17230	5e-05	5e-05
17.24	0.0026	0.0004	0.0002	17240	5e-05	0.0001
17.25	0.00245	0.00035	5e-05	17250	0	0
17.26	0.002	0.00015	0.00045	17260	5e-05	5e-05
17.27	0.0021	0.0002	0.00045	17270	5e-05	5e-05
17.28	0.00185	0.0002	0.0003	17280	5e-05	5e-05
17.29	0.0021	0.00035	0.00035	17290	0.0001	0
17.3	0.00185	0.0003	0.00025	17300	0	0
17.31	0.0021	0.0006	0.0004	17310	0	0
17.32	0.00125	0.00015	0.0003	17320	0	0
17.33	0.00185	0.00045	0.0004	17330	5e-05	0.0001
17.34	0.00165	0.0002	0.00045	17340	0	5e-05
17.35	0.0021	0.00015	0.00035	17350	0	0
17.36	0.00215	0.00025	0.0002	17360	0	0.0001
17.37	0.002	0.00035	0.00055	17370	5e-05	5e-05
17.38	0.00175	0.0005	0.0005	17380	5e-05	5e-05
17.39	0.00185	0.00045	0.00035	17390	0	5e-05
17.4	0.00185	0.0001	0.00035	17400	0	0
17.41	0.0015	0.00025	0.0005	17410	0	0
17.42	0.00165	0.0003	0.00025	17420	5e-05	5e-05
17.43	0.00205	0.00035	0.0002	17430	5e-05	5e-05
17.44	0.00195	0.0005	0.00045	17440	5e-05	0
17.45	0.0013	0.00035	0.0004	17450	5e-05	0
17.46	0.00235	0.0005	0.00045	17460	0	5e-05
17.47	0.00175	0.00025	0.00025	17470	0	5e-05
17.48	0.00175	0.0004	0.00055	17480	0	5e-05
17.49	0.0015	0.00015	0.00015	17490	5e-05	5e-05
17.5	0.00225	0.00015	0.00025	17500	5e-05	5e-05
17.51	0.0017	0.0006	0.0004	17510	5e-05	0
17.52	0.00205	0.00015	0.00025	17520	0	0.0001
17.53	0.00175	0.0005	0.00025	17530	0.0001	0
17.54	0.0021	0.00035	0.0006	17540	5e-05	5e-05
17.55	0.0016	0.00035	0.00025	17550	5e-05	0
17.56	0.0022	0.00035	0.0005	17560	0.00015	0
17.57	0.00215	0.0004	0.00025	17570	0.0001	0
17.58	0.002	0.0002	0.00035	17580	5e-05	0
17.59	0.0017	0.00015	0.00035	17590	0	5e-05
17.6	0.00205	0.0003	0.00045	17600	0.00015	0.0001
17.61	0.0022	0.0003	0.00045	17610	5e-05	0
17.62	0.0016	0.00045	0.00035	17620	5e-05	0
17.63	0.0016	0.0002	0.00025	17630	5e-05	0
17.64	0.0024	0.00015	0.0004	17640	5e-05	0.0001
17.65	0.00115	0.00045	0.0004	17650	5e-05	5e-05
17.66	0.0018	0.00045	0.0004	17660	0	5e-05
17.67	0.00135	0.00025	0.0003	17670	0	0.00015
17.68	0.0017	0.0003	0.0003	17680	5e-05	0
17.69	0.0024	0.0002	0.00025	17690	0.0001	0
17.7	0.0019	0.00015	0.00015	17700	0.0001	0
17.71	0.00185	0.00035	0.0005	17710	5e-05	5e-05
17.72	0.0015	5e-05	0.00035	17720	0	0
17.73	0.0018	0.0002	0.00015	17730	0	5e-05
17.74	0.0019	0.00025	0.00025	17740	0	0
17.75	0.00205	0.00035	0.0003	17750	0.00015	0
17.76	0.00105	0.0003	0.00055	17760	5e-05	0
17.77	0.00155	0.00035	0.0004	17770	0	0.0001
17.78	0.0015	0.00035	0.0005	17780	0.0001	0
17.79	0.00215	0.00015	0.0004	17790	5e-05	0
17.8	0.0019	0.00045	0.00055	17800	0	5e-05
17.81	0.00165	0.00015	0.0003	17810	0.0001	5e-05
17.82	0.00155	0.0003	0.00025	17820	5e-05	0
17.83	0.0014	0.0003	0.00055	17830	0	5e-05
17.84	0.0025	0	0.00045	17840	5e-05	0.0001
17.85	0.00155	0.0004	0.0004	17850	5e-05	0.0001
17.86	0.0018	0.0004	0.0005	17860	0.0001	0
17.87	0.0018	0.00025	0.0007	17870	5e-05	0.0002
17.88	0.00225	0.0003	0.00035	17880	5e-05	0
17.89	0.00195	0.00025	0.0003	17890	0.00015	0
17.9	0.00215	0.0002	0.0005	17900	5e-05	0
17.91	0.00145	0.0002	0.00015	17910	0	5e-05
17.92	0.002	0.0005	0.0007	17920	5e-05	0.0001
17.93	0.0017	0.00025	0.0006	17930	0	0
17.94	0.0018	0.00055	0.0005	17940	5e-05	0
17.95	0.0021	0.0002	0.0004	17950	5e-05	0.0001
17.96	0.0021	0.00035	0.0004	17960	0.0001	5e-05
17.97	0.00145	0.00015	0.0002	17970	0	5e-05
17.98	0.00105	0.00055	0.0006	17980	5e-05	5e-05
17.99	0.0018	0.0003	0.00035	17990	5e-05	5e-05
18	0.0015	0.00025	0.00025	18000	0	0.0001
18.01	0.00145	0.0004	0.00035	18010	0	5e-05
18.02	0.00165	0.00015	0.00015	18020	5e-05	0
18.03	0.00135	5e-05	0.0002	18030	5e-05	0
18.04	0.00195	0.00045	0.00035	18040	0.0001	0
18.05	0.00145	0.00045	0.00035	18050	0.0001	0.00015
18.06	0.00195	0.0003	0.0004	18060	0	0
18.07	0.00195	0.0005	0.0005	18070	0	0
18.08	0.0021	0.0002	0.0002	18080	5e-05	5e-05
18.09	0.0025	0.0003	0.0004	18090	0.0001	0
18.1	0.00175	0.0001	0.0003	18100	0	0
18.11	0.00205	0.00035	0.00055	18110	5e-05	5e-05
18.12	0.00165	0.00025	0.0001	18120	0	0.0001
18.13	0.0023	0.0003	0.0003	18130	5e-05	0.00015
18.14	0.0016	0.00025	0.00045	18140	0	5e-05
18.15	0.0017	0.0002	0.0005	18150	0	5e-05
18.16	0.0015	0.0003	0.00045	18160	5e-05	5e-05
18.17	0.00185	0.0002	0.00035	18170	0.0001	0.0001
18.18	0.00205	0.00035	0.0004	18180	0	0.0001
18.19	0.00195	0.0003	0.0004	18190	0	0.0001
18.2	0.0014	0.0002	0.0004	18200	0	0
18.21	0.0016	0.00045	0.0005	18210	5e-05	0.00015
18.22	0.0017	0.00015	0.00055	18220	0.00015	0.00015
18.23	0.0018	0.0003	0.0003	18230	5e-05	5e-05
18.24	0.0016	0.0005	0.00055	18240	0	0
18.25	0.0017	0.0004	0.0005	18250	0	5e-05
18.26	0.0015	0.0002	0.00035	18260	0.0001	5e-05
18.27	0.0016	0.0002	0.00045	18270	5e-05	0.0001
18.28	0.00185	0.00035	0.00055	18280	0	0
18.29	0.00205	0.00025	0.0004	18290	0.00015	5e-05
18.3	0.0022	0.0004	0.00025	18300	5e-05	5e-05
18.31	0.002	0.00015	0.00045	18310	0.0001	5e-05
18.32	0.00185	0.0004	0.0003	18320	0	0
18.33	0.002	0.0003	0.0003	18330	5e-05	0
18.34	0.0015	0.0002	0.00015	18340	0	0.0001
18.35	0.0022	0.0002	0.0003	18350	0	5e-05
18.36	0.00165	0.0003	0.00045	18360	0.0001	5e-05
18.37	0.0018	0.00025	0.00035	18370	0.0001	5e-05
18.38	0.00215	0.0007	0.00015	18380	0.0001	0
18.39	0.00125	0.00015	0.00025	18390	5e-05	0
18.4	0.00165	0.00025	0.0003	18400	5e-05	0
18.41	0.0015	0.00035	0.0003	18410	0	0
18.42	0.0022	0.0005	0.0003	18420	5e-05	5e-05
18.43	0.0018	0.0001	0.0004	18430	0	5e-05
18.44	0.0021	0.00025	0.00045	18440	0.0001	0
18.45	0.000850043	0.0003	0.00035	18450	0.0001	0.0001
18.46	0.00105	0.00035	0.0002	18460	0	5e-05
18.47	0.00175	0.0005	0.00035	18470	0	0
18.48	0.00225	0.00045	0.00035	18480	5e-05	0
18.49	0.00155	0.0002	0.0004	18490	5e-05	0
18.5	0.0021	0.0003	0.0004	18500	5e-05	0.0001
18.51	0.00165	0.0001	0.00055	18510	5e-05	0
18.52	0.0016	0.00025	0.0006	18520	5e-05	5e-05
18.53	0.00145	0.0003	0.0002	18530	5e-05	0
18.54	0.0019	0.00035	0.0002	18540	0	5e-05
18.55	0.0013	0.0004	0.00025	18550	0	0.0001
18.56	0.00185	0.00025	0.00045	18560	0.0001	0
18.57	0.0015	0.0003	0.00045	18570	0.0001	0.00015
18.58	0.0018	0.0002	0.0008	18580	0	0
18.59	0.0017	0.0002	0.0004	18590	0	0
18.6	0.00185	0.00035	0.00035	18600	0	0.00015
18.61	0.00205	0.0003	0.00025	18610	5e-05	0
18.62	0.00175	0.00025	0.0003	18620	5e-05	5e-05
18.63	0.00165	0.0002	0.0006	18630	0	0.0001
18.64	0.00205	0.00025	0.00065	18640	5e-05	0.0001
18.65	0.0015	0.00035	0.00035	18650	5e-05	0.0001
18.66	0.00135	0.00015	0.00015	18660	0	0
18.67	0.00225	0.00035	0.0003	18670	5e-05	0
18.68	0.00205	0.00035	0.00015	18680	0.0001	0
18.69	0.00165	0.00045	0.0002	18690	0	0
18.7	0.00155	0.0003	0.00025	18700	5e-05	0
18.71	0.00175	0.00035	0.00045	18710	5e-05	5e-05
18.72	0.00245	0.00035	0.00025	18720	0	5e-05
18.73	0.002	0.00035	0.0002	18730	5e-05	5e-05
18.74	0.00125	0.0003	0.00045	18740	5e-05	0
18.75	0.00185	0	0.00035	18750	0	0
18.76	0.00175	0.00025	0.0004	18760	5e-05	0
18.77	0.00195	0.0003	0.0004	18770	5e-05	0
18.78	0.00215	0.00015	0.0003	18780	5e-05	0.0001
18.79	0.0021	0.0003	0.0003	18790	5e-05	0
18.8	0.00175	0.0001	0.00025	18800	0	5e-05
18.81	0.0014	0.0003	0.0004	18810	5e-05	0.0001
18.82	0.0013	0.00015	0.0004	18820	0.0001	5e-05
18.83	0.0017	0.0005	0.00035	18830	0	0.0001
18.84	0.0019	0.0002	0.00045	18840	5e-05	0
18.85	0.0018	0.0006	0.00035	18850	0.0001	5e-05
18.86	0.00185	0.0003	0.0005	18860	0	0
18.87	0.00125	0.00015	0.0004	18870	0	0
18.88	0.0017	0.0003	0.00045	18880	0	5e-05
18.89	0.0017	0.00035	0.00065	18890	0	0
18.9	0.0013	0.0002	0.00045	18900	5e-05	5e-05
18.91	0.00175	0.00015	0.0006	18910	0.0001	5e-05
18.92	0.0016	0.0002	0.00015	18920	5e-05	0
18.93	0.00155	0.0005	0.00045	18930	5e-05	0
18.94	0.0016	0.00035	0.0005	18940	0.00015	0.0001
18.95	0.001	0.00015	0.0003	18950	5e-05	0.00015
18.96	0.00145	0.00035	0.00035	18960	0	5e-05
18.97	0.00215	0.0001	0.00035	18970	0.0001	0
18.98	0.00165	0.00015	0.0003	18980	5e-05	0.0001
18.99	0.0015	0.00065	0.00025	18990	0	0
19	0.0014	0.00035	0.0002	19000	5e-05	0.0001
19.01	0.0015	0.0002	0.00025	19010	0.0001	0
19.02	0.0013	0.0004	0.00055	19020	5e-05	0
19.03	0.0016	0.00035	0.0003	19030	0.0001	0
19.04	0.00185	0.00015	0.0004	19040	0	0
19.05	0.00195	0.0001	0.00015	19050	0	5e-05
19.06	0.0015	5e-05	0.00025	19060	5e-05	0.0001
19.07	0.00125	0.00025	0.0004	19070	0.0001	5e-05
19.08	0.0014	0.0001	0.0003	19080	5e-05	5e-05
19.09	0.001	0.00025	0.00025	19090	0	5e-05
19.1	0.0017	0.0003	0.0004	19100	5e-05	0
19.11	0.00115	0.0004	0.0005	19110	5e-05	5e-05
19.12	0.00115	0.0003	0.00035	19120	0	5e-05
19.13	0.00165	0.00015	0.00015	19130	0.0001	0
19.14	0.00155	0.0005	0.00045	19140	0	0
19.15	0.00155	0.00035	0.0003	19150	5e-05	0
19.16	0.00145	0.0005	0.00055	19160	0	0.0001
19.17	0.0018	0.00015	0.0004	19170	0	5e-05
19.18	0.00165	0.0005	0.00045	19180	0	5e-05
19.19	0.00135	0.0003	0.0003	19190	0	5e-05
19.2	0.0013	0.00025	0.0004	19200	0	5e-05
19.21	0.00185	0.00035	0.0004	19210	5e-05	0
19.22	0.00105	0.0003	0.0003	19220	0	5e-05
19.23	0.00165	0.0001	0.00025	19230	5e-05	0
19.24	0.002	0.0002	0.00055	19240	5e-05	0
19.25	0.00165	0.00045	0.0004	19250	0.0001	0.0001
19.26	0.00155	0.00035	0.00045	19260	0.0001	0.00015
19.27	0.0012	0.00035	0.0003	19270	0	5e-05
19.28	0.0013	0.0003	0.0004	19280	5e-05	5e-05
19.29	0.0012	0	0.00035	19290	5e-05	5e-05
19.3	0.0021	0.00025	0.00035	19300	5e-05	5e-05
19.31	0.0017	0.00025	0.00035	19310	0	0
19.32	0.00125	0.0002	0.00045	19320	0	0
19.33	0.00105	0.00025	0.00025	19330	5e-05	0.0001
19.34	0.0013	0.00025	0.00025	19340	5e-05	0
19.35	0.0013	0.00025	0.0001	19350	5e-05	0
19.36	0.00195	0.00025	0.0005	19360	5e-05	0
19.37	0.00195	0.00025	0.0001	19370	0	0.0001
19.38	0.00115	0.0002	0.00045	19380	0.0001	0
19.39	0.00165	0.00015	0.0003	19390	0	0
19.4	0.00165	0.00035	0.0004	19400	0	0
19.41	0.002	0.00025	0.00055	19410	0	0.0001
19.42	0.00155	0.00035	0.00015	19420	5e-05	0
19.43	0.00145	0.0004	0.00055	19430	0.0001	0
19.44	0.00165	0.0005	0.0001	19440	0.00015	0
19.45	0.00145	0.00025	0.00015	19450	5e-05	0
19.46	0.00155	0.00025	0.0004	19460	0	5e-05
19.47	0.0018	0.0001	0.0002	19470	5e-05	0
19.48	0.00205	0.00025	0.0005	19480	0.0001	5e-05
19.49	0.0014	0.00025	0.0006	19490	0.0002	5e-05
19.5	0.0013	0.0003	0.0004	19500	5e-05	0
19.51	0.00185	0.00035	0.00055	19510	0	0.0001
19.52	0.00155	0.00025	0.00035	19520	0.00015	0
19.53	0.0019	0.00015	0.00035	19530	5e-05	0.0001
19.54	0.0015	0.00035	0.00035	19540	0	0.0001
19.55	0.0015	0.00045	0.0005	19550	0	0
19.56	0.00145	0.00025	0.0004	19560	0.0002	0
19.57	0.00115	0.0003	0.0002	19570	5e-05	0.0001
19.58	0.0015	0.0002	0.00025	19580	5e-05	5e-05
19.59	0.00175	0.0003	0.00025	19590	0.00015	0
19.6	0.00115	0.0004	0.00015	19600	0.0002	0
19.61	0.0018	0.0004	0.00025	19610	5e-05	0.0001
19.62	0.0016	0.00015	0.0002	19620	5e-05	0
19.63	0.00205	0.00015	0.0001	19630	0.0001	5e-05
19.64	0.0014	0.0002	0.00025	19640	0	0.00015
19.65	0.00115	0.00035	0.00065	19650	0.0001	5e-05
19.66	0.0018	5e-05	0.0004	19660	0	0.0001
19.67	0.00125	0.0004	0.0008	19670	5e-05	0
19.68	0.0018	0.0002	0.00055	19680	0	0
19.69	0.0017	0.0001	0.00035	19690	0	0
19.7	0.0016	0.0004	0.0005	19700	0	0
19.71	0.0011	5e-05	0.00035	19710	0.0002	0
19.72	0.0015	0.0004	0.00045	19720	5e-05	5e-05
19.73	0.0016	0.00025	0.0003	19730	5e-05	0
19.74	0.0014	0.00015	0.00045	19740	5e-05	0
19.75	0.00125	0.00025	0.0003	19750	5e-05	0
19.76	0.0013	0.0004	0.0004	19760	0.0001	0
19.77	0.0014	0.0003	0.00025	19770	5e-05	0
19.78	0.00165	0.0002	0.0005	19780	0	5e-05
19.79	0.00175	0.00035	0.00045	19790	0	5e-05
19.8	0.0014	0.0002	0.0001	19800	5e-05	0
19.81	0.0015	0.0003	0.0003	19810	5e-05	5e-05
19.82	0.0016	0.0005	0.0004	19820	0	0
19.83	0.0015	0.00015	0.00025	19830	5e-05	0
19.84	0.00145	0.00015	0.00035	19840	0.0001	0
19.85	0.0011	0.00025	0.0004	19850	0.0001	0
19.86	0.0016	0.0005	0.00025	19860	0.0001	0
19.87	0.0013	0.0004	0.00025	19870	0	0
19.88	0.00155	0.00055	0.00025	19880	0.0001	0.0001
19.89	0.0015	0.0003	0.0004	19890	5e-05	0
19.9	0.0015	0.0005	0.00035	19900	0	5e-05
19.91	0.0013	0.0003	0.00045	19910	0.0001	0
19.92	0.00125	0.00015	0.00055	19920	0	0
19.93	0.00185	0.0001	0.0002	19930	0	5e-05
19.94	0.00205	0.0003	0.00035	19940	0	5e-05
19.95	0.0015	0.0005	0.0003	19950	0	5e-05
19.96	0.0016	0.00015	0.00025	19960	0.0001	0
19.97	0.00165	0.0003	0.0005	19970	0	5e-05
[truncated: 3 more rows]

## Sheet: Figure 4a
Figure 4a
Experimental						Simulation
Time(h)	Nomalized intensity(a.u.)
	DCzTRZ	DMAC-DPS	SpiroAC-Trz	5CzBN	DDCzTrz	Time(h)	DCzTrz-fit	Time(h)	DMAC-DPS-fit	Time(h)	SpiroAC-Trz-fit	Time(h)	5CzBN-fit	Time(h)	DDCzTrz-fit
0	1	1	1	1	1	0	1	0	1	0	1	0	1	0	1
0.16667	0.95024	0.82188	0.927	0.97608	0.98741	5.81806e-05	0.99999	3.50556e-06	1	7.11833e-06	1	5.81806e-05	0.99999	1.87833e-05	1
0.33333	0.927	0.7465	0.888	0.96651	0.97166	0.000116361	0.99999	7.00833e-06	0.99909	1.42369e-05	1	0.000116361	0.99999	3.75694e-05	0.99996
0.5	0.90661	0.69063	0.867	0.95215	0.94916	0.000174544	0.99999	1.05139e-05	0.99909	2.13553e-05	1	0.000174544	0.99999	5.63528e-05	0.99996
0.66667	0.88948	0.64875	0.846	0.93684	0.92993	0.000756361	0.99994	4.55556e-05	0.99905	9.25389e-05	1	0.000756361	0.99994	0.000244194	0.99996
0.83333	0.87684	0.61025	0.827	0.92632	0.91546	0.00134	0.9999	8.06e-05	0.99902	0.000163725	0.999947	0.00134	0.9999	0.000432028	0.99992
1	0.86093	0.58413	0.8	0.91579	0.89574	0.00192	0.99984	0.000115642	0.99899	0.000234908	0.999947	0.00192	0.99984	0.000619889	0.99988
1.16667	0.84421	0.55837	0.79	0.90622	0.88335	0.00774	0.99937	0.000466083	0.99866	0.00094675	0.999733	0.00774	0.99937	0.0025	0.99965
1.33333	0.83687	0.53487	0.777	0.89665	0.86977	0.01356	0.99892	0.0008165	0.99833	0.00165861	0.999519	0.01356	0.99892	0.00438	0.99938
1.5	0.82137	0.51625	0.768	0.88804	0.85818	0.01937	0.99845	0.00117	0.99799	0.00237044	0.999306	0.01937	0.99845	0.00626	0.99915
1.66667	0.81077	0.49812	0.759	0.87847	0.84688	0.05415	0.99568	0.00449	0.99485	0.00715917	0.997864	0.05415	0.99568	0.01902	0.99742
1.83333	0.80261	0.48263	0.754	0.86699	0.83816	0.08893	0.99293	0.00782	0.99174	0.0119478	0.996475	0.08893	0.99293	0.03179	0.99569
2	0.80302	0.4685	0.742	0.86124	0.82795	0.1237	0.9902	0.01114	0.98865	0.0167364	0.995033	0.1237	0.9902	0.04455	0.994
2.16667	0.79568	0.45387	0.734	0.85455	0.82052	0.15848	0.98751	0.01447	0.9856	0.021525	0.993645	0.15848	0.98751	0.05732	0.99231
2.33333	0.78874	0.442	0.724	0.8488	0.8109	0.46231	0.96476	0.04411	0.95954	0.050625	0.985314	0.46231	0.96476	0.17681	0.97719
2.5	0.7814	0.4305	0.715	0.84115	0.80892	0.76614	0.94364	0.07374	0.93553	0.0797278	0.97725	0.76614	0.94364	0.29631	0.96327
2.66667	0.77488	0.41963	0.706	0.83445	0.8002	1.06997	0.92379	0.10338	0.91321	0.108828	0.969506	1.06997	0.92379	0.41578	0.95027
2.83333	0.76958	0.40987	0.695	0.82679	0.79594	1.37378	0.9052	0.13302	0.89245	0.137931	0.961976	1.37378	0.9052	0.53528	0.93815
3	0.76346	0.4	0.685	0.81914	0.7894	2.05375	0.86735	0.19405	0.8538	0.235781	0.938371	2.05375	0.86735	0.77069	0.91646
3.16667	0.7602	0.38913	0.674	0.81244	0.78355	2.73372	0.83392	0.25509	0.81984	0.333639	0.916956	2.73372	0.83392	1.00611	0.89715
3.33333	0.75734	0.382	0.665	0.80574	0.77651	3.41361	0.80415	0.31611	0.78967	0.431472	0.89757	3.41361	0.80415	1.24153	0.87981
3.5	0.74796	0.37238	0.657	0.8	0.77284	4.09361	0.77739	0.37714	0.76265	0.529333	0.879786	4.09361	0.77739	1.47694	0.86411
3.66667	0.74388	0.36662	0.648	0.79426	0.7662	5.30111	0.7358	0.48436	0.72127	0.728333	0.84785	5.30111	0.7358	1.88181	0.84027
3.83333	0.73777	0.35863	0.64	0.78947	0.76125			0.59156	0.686	0.927361	0.820401			2.28669	0.81965
4	0.73409	0.35175	0.632	0.78756	0.75689			0.69875	0.65555	1.12636	0.796422			2.69156	0.80142
4.16667	0.73328	0.34513	0.628	0.77608	0.7551			0.80594	0.62894	1.32539	0.775327			3.09639	0.78531
4.33333	0.72838	0.3405	0.62	0.77321	0.75124			0.91317	0.60531	1.52439	0.756475			3.50139	0.77069
4.5	0.72512	0.33437	0.614	0.76842	0.74628			1.11878	0.56675	1.94003	0.722777			4.10194	0.75158
4.66667	0.72145	0.32925	0.602	0.76172	0.74093			1.32442	0.53476	2.35564	0.694846			4.7025	0.73481
4.83333	0.72023	0.32225	0.598	0.75789	0.73806			1.53006	0.50771	2.77128	0.671242			5.30306	0.71988
5	0.719	0.3165	0.592	0.752	0.73776			1.73569	0.48446	3.18694	0.650841
		--		--				1.94131	0.46419	3.6025	0.633004
		--	--	--				2.28617	0.43541	4.22778	0.609933
		--	--	--				2.631	0.41135	4.85306	0.590227
		--	--	--				2.97583	0.39105	5.47861	0.573084
		--	--	--				3.32056	0.37351
		--	--	--				3.66556	0.35817
								4.15444	0.33942
								4.64361	0.32338
								5.1325	0.30948

## Sheet: Figure 4b
Figure 4b
Illumination intensity (mW cm-2）	S1 density (cm-3)	T1 density (cm-3)	Radiation rate (cm-3 s-1)	RISC rate (cm-3 s-1)	SSA rate (cm-3 s-1)	STA rate (cm-3 s-1)	TTA rate (cm-3 s-1)
0.1	476410000000	14272000000000	2.87752e+18	1.65555e+19	226966000000	6799320000000	2036900000000
0.5	2382000000000	71362000000000	1.43873e+19	8.27799e+19	5673920000000	169984000000000	50925400000000
1	4764100000000	142720000000000	2.87752e+19	1.65555e+20	22696600000000	679932000000000	203690000000000
5	23821000000000	713640000000000	1.43879e+20	8.27822e+20	567440000000000	1.69996e+16	5092820000000000
10	47645000000000	1427300000000000	2.87776e+20	1.65567e+21	2270050000000000	6.80037e+16	2.03719e+16
50	238320000000000	7139100000000000	1.43945e+21	8.28136e+21	5.67964e+16	1.70139e+18	5.09667e+17
100	476870000000000	1.4284e+16	2.88029e+21	1.65694e+22	2.27405e+17	6.81161e+18	2.04033e+18
500	2393700000000000	7.1658e+16	1.44579e+22	8.31233e+22	5.7298e+18	1.71528e+20	5.13487e+19
1000	4811200000000000	1.4392e+17	2.90596e+22	1.66947e+23	2.31476e+19	6.92428e+20	2.0713e+20
5000	2.51e+16	7.4627e+17	1.51604e+23	8.65673e+23	6.3001e+20	1.87314e+22	5.56919e+21
7500	3.8789e+16	1.1486e+18	2.34286e+23	1.33238e+24	1.50459e+21	4.4553e+22	1.31928e+22
10000	5.3436e+16	1.5755e+18	3.22753e+23	1.82758e+24	2.85541e+21	8.41884e+22	2.4822e+22
12500	6.9276e+16	2.0331e+18	4.18427e+23	2.3584e+24	4.79916e+21	1.40845e+23	4.1335e+22
15000	8.6651e+16	2.5304e+18	5.23372e+23	2.93526e+24	7.5084e+21	2.19262e+23	6.40292e+22
17500	1.0611e+17	3.0817e+18	6.40904e+23	3.57477e+24	1.12593e+22	3.26999e+23	9.49687e+22
20000	1.2863e+17	3.7124e+18	7.76925e+23	4.30638e+24	1.65457e+22	4.77526e+23	1.37819e+23
22500	1.5632e+17	4.4779e+18	9.44173e+23	5.19436e+24	2.44359e+22	6.99985e+23	2.00516e+23
25000	1.963e+17	5.5641e+18	1.18565e+24	6.45436e+24	3.85337e+22	1.09223e+24	3.09592e+23
26000	2.1153e+17	5.9721e+18	1.27764e+24	6.92764e+24	4.47449e+22	1.26328e+24	3.5666e+23

## Sheet: Figure 4c
Figure 4c
Experiment		Simulation
Time(h)	Nomalized intensity (a.u.)	single exciton model		hot exciton model 1		hot exciton model 2
		Time(h)	Nomalized intensity (a.u.)	Time(h)	Nomalized intensity (a.u.)	Time(h)	Nomalized intensity (a.u.)
0	0.99962	0	1	0	0.99827	0	1
0.16667	0.82188	3.50556e-06	0.999	2.48333e-06	0.99827	1.54722e-06	0.99784
0.33333	0.7465	7.00833e-06	0.999	4.96667e-06	0.99827	3.09444e-06	0.99784
0.5	0.69063	1.05139e-05	0.999	7.45278e-06	0.99827	4.64167e-06	0.99784
0.66667	0.64875	4.55583e-05	0.999	3.22917e-05	0.99823	2.01194e-05	0.9978
0.83333	0.61025	8.06e-05	0.999	5.71306e-05	0.9982	3.55944e-05	0.99777
1	0.58413	0.000115644	0.999	8.19694e-05	0.99817	5.10694e-05	0.99774
1.16667	0.55837	0.000466083	0.999	0.000330361	0.99784	0.000205828	0.99741
1.33333	0.53487	0.000816528	0.998	0.00057875	0.9975	0.000360583	0.99708
1.5	0.51625	0.00117	0.998	0.000827139	0.99717	0.000515333	0.99673
1.66667	0.49812	0.00369	0.996	0.00272	0.99465	0.00167	0.99429
1.83333	0.48263	0.00621	0.993	0.00462	0.99216	0.00282	0.99184
2	0.4685	0.00874	0.991	0.00652	0.98969	0.00397	0.98944
2.16667	0.45387	0.01126	0.989	0.00841	0.98724	0.00512	0.98705
2.33333	0.442	0.02966	0.972	0.02221	0.97016	0.01372	0.96991
2.5	0.4305	0.04806	0.956	0.036	0.95421	0.02232	0.95391
2.66667	0.41963	0.06646	0.941	0.04979	0.93926	0.03093	0.93892
2.83333	0.40987	0.08486	0.927	0.06359	0.92521	0.03953	0.92483
3	0.4	0.13549	0.891	0.10257	0.88969	0.06378	0.88932
3.16667	0.38913	0.18613	0.858	0.14155	0.85908	0.08803	0.85872
3.33333	0.382	0.23677	0.83	0.18053	0.83233	0.11229	0.83197
3.5	0.37238	0.28739	0.803	0.21951	0.80866	0.13654	0.80829
3.66667	0.36662	0.36981	0.766	0.25849	0.78748	0.16079	0.78712
3.83333	0.35863	0.45219	0.733	0.33433	0.7519	0.20796	0.75157
4	0.35175	0.53461	0.704	0.41019	0.72219	0.25514	0.72186
4.16667	0.34513	0.617	0.678	0.48603	0.69648	0.30231	0.69617
4.33333	0.3405	0.69942	0.655	0.56189	0.67436	0.3495	0.67407
4.5	0.33437	0.89003	0.61	0.63772	0.65474	0.39667	0.65445
4.66667	0.32925	1.08064	0.573	0.74931	0.62957	0.46603	0.62931
4.83333	0.32225	1.27125	0.542	0.86089	0.60781	0.53542	0.60757
5	0.3165	1.46189	0.516	0.97244	0.58894	0.60478	0.58871
		1.6525	0.493	1.08403	0.57215	0.67414	0.57191
		1.95064	0.463	1.19561	0.5572	0.74353	0.55698
		2.24881	0.438	1.38575	0.53494	0.86178	0.53473
		2.54697	0.417	1.57589	0.51588	0.98003	0.5157
		2.845	0.398	1.76603	0.4993	1.09828	0.49912
		3.14333	0.382	1.95619	0.48469	1.21653	0.48452
		3.55528	0.363	2.24756	0.46525	1.39772	0.46509
		3.96694	0.346	2.53892	0.44877	1.57889	0.44862
		4.37889	0.332	2.83028	0.43436	1.76008	0.43422
		4.79083	0.319	3.12167	0.42172	1.94125	0.42157
		5.20278	0.308	3.41306	0.41039	2.12244	0.41026
				3.95528	0.3923	2.45958	0.39217
				4.49722	0.37698	2.79667	0.37685
				5.03944	0.36388	3.13389	0.36376
						3.47111	0.35236
						3.80833	0.34227
						4.40972	0.32685
						5.01139	0.31391

## Sheet: Figure 4d
Figure 4d
BDE-ET1 (eV)	Ln(kQF)
	average	standard error
0.75	-4.64081	0.00733
0.93	-5.72545	0.21594
1.14	-5.24885	0.18788
1.6	-6.36012	0.40344
1.73	-7.54926	0.3196
1.79	-7.98484	0.22739

## Sheet: Figure 5b
Figure 5b
ADPS		SpiroAC-CN		DPAC-CN		CzCN
Bond length change of C-X bond (Å)	Relative energe (eV)	Bond length change of C-X bond (Å)	Relative energe (eV)	Bond length change of C-X bond (Å)	Relative energe (eV)	Bond length change of C-X bond (Å)	Relative energe (eV)
1.5	-0.19329	1.15	0.27976	-0.36	4.75822	1.15	0.86258
1.45	-0.18979	1.1	0.29146	-0.32	3.37886	1.1	0.87548
1.4	-0.18464	1.05	0.3067	-0.28	2.32006	1.05	0.8915
1.35	-0.17784	1	0.3252	-0.24	1.52249	1	0.91066
1.3	-0.16903	0.95	0.34806	-0.2	0.93635	0.95	0.93341
1.25	-0.15786	0.9	0.37527	-0.16	0.52137	0.9	0.96078
1.2	-0.14384	0.85	0.40738	-0.12	0.2449	0.85	0.99259
1.15	-0.1269	0.8	0.44357	-0.08	0.07973	0.8	1.0286
1.1	-0.10698	0.75	0.48412	-0.04	0.00408	0.75	1.06841
1.05	-0.08383	0.7	0.52793	0	-3.384e-06	0.7	1.11148
1	-0.05671	0.65	0.57337	0.04	0.05224	0.65	1.15638
0.95	-0.02559	0.6	0.61882	0.08	0.14857	0.6	1.20044
0.9	0.00931	0.55	0.66099	0.12	0.27592	0.55	1.24046
0.85	0.04761	0.5	0.69528	0.16	0.41116	0.5	1.27138
0.8	0.08956	0.45	0.71596	0.2	0.52518	0.45	1.28784
0.75	0.13425	0.4	0.71678	0.24	0.61307	0.4	1.26656
0.7	0.18034	0.35	0.69283	0.28	0.68056	0.35	1.19499
0.65	0.22557	0.3	0.64249	0.32	0.72981	0.3	1.04974
0.6	0.26694	0.25	0.56603	0.36	0.76138	0.25	0.85874
0.55	0.30088	0.2	0.46072	0.4	0.77526	0.2	0.65109
0.5	0.32288	0.15	0.32221	0.44	0.77335	0.15	0.42218
0.45	0.32905	0.1	0.17064	0.48	0.75757	0.1	0.22438
0.4	0.31795	0.05	0.05145	0.52	0.73172	0.05	0.07731
0.35	0.2899	0	-0.000791724	0.56	0.69933	0	-3.1384e-06
0.3	0.2477	-0.05	0.04084	0.6	0.62804	-0.05	0.01679
0.25	0.19627	-0.1	0.20738	0.64	0.58613	-0.1	0.15897
0.2	0.1409	-0.15	0.53827	0.68	0.54477	-0.15	0.46689
0.15	0.08727	-0.2	1.08604	0.72	0.50504	-0.2	0.992
0.1	0.04139	-0.25	1.91599	0.76	0.46776	-0.25	1.80124
0.05	0.00975	-0.3	3.20283	0.8	0.43321	-0.3	2.98067
0	-1.164e-06	-0.35	4.78736	0.84	0.40082	-0.35	4.64189
-0.05	0.02114	-0.4	7.14579	0.88	0.37089
-0.1	0.087	-0.45	8.73797	0.92	0.31021
-0.15	0.21289			0.96	0.28164
-0.2	0.42201			1	0.25606
-0.25	0.74199			1.04	0.2332
-0.3	1.20974			1.08	0.21306
				1.12	0.19538
				1.16	0.18041
				1.2	0.16771

## Sheet: Figure 5e
Figure 5e
BDE-ET1 (eV)	Ea(eV)
1.2084	1.23681
1.27151	1.39317
0.99754	0.94922
1.39579	1.49905
1.46389	1.44196
0.73251	0.74693
0.65423	0.67917
0.48565	0.50627
0.51252	0.46491
0.83419	0.90911
0.42863	0.29968
